# Supplementary material for: Prevent with Pleasure: A systematic review of HIV public communication campaigns incorporating a pleasure-based approach
Source: PLOS Glob Public Health. 2025 Mar 10;5(3):e0004005. doi: 10.1371/journal.pgph.0004005 (PMC11892838; doi:10.1371/journal.pgph.0004005)
Supplement: S5 Table — (XLSX) [file pgph.0004005.s006.xlsx]

## Sheet: Sheet 1 - review_353151_exclude
review_353151_excluded_csv_20250121092956
Title	Authors	Abstract	Published Year	Published Month	Journal	Volume	Issue	Pages	Accession Number	DOI	Ref	Covidence #	Study	Notes	Tags
Improving medication adherence using mobile device reminders among HIV+ adults	Ajala-Staats, Catherine Nkechi	The HIV epidemic affects humanity globally. Using technology to counter the outbreak and control the epidemic's transmission is a proactive public health surveillance measure that benefits health authorities and the target population. For instance, according to a study on health mobile device reminders application review for ART adherence and viral load measurement, ART medication adherence, and …			Dissertation Abstracts International: Section B: The Sciences and Engineering	82	12		rayyan-1162000679			#63539		Exclusion reason: Abstract;
A key strategy for reducing HIV in African American communities: Promoting HIV testing	Arya, Monisha; Williams, Lena Tionne; Stone, Valerie E.; Behforouz, Heidi Louise; Viswanath, Kasisomayajula; Giordano, Thomas Peter	It is estimated that the people infected with HIV but unaware of their status are contributing to more than 50% of new infections. Modeling studies indicate that increasing awareness of seropositivity can reduce new HIV infections; furthermore, coupling universal testing with universal treatment could theoretically put an end to the pandemic. Getting tested for HIV is a step in ending the epidemi…			Journal of the National Medical Association	102	12	1264-1266	rayyan-1162000737	https://doi.org/10.1016/S0027-9684(15)30759-8		#63549		Exclusion reason: Abstract;
Development and evaluation of a theory-informed mhealth intervention to promote viral suppression among women living with HIV who engage in sex work in Mombasa, Kenya: The role of text messaging, social support and stigma	Aunon, Frances M.	HIV is a global pandemic exacting a disproportionate burden on sub-Saharan Africa. A key population affected by HIV are women who engage in sex work. Effective antiretroviral therapy (ART) has revolutionized HIV treatment and prevention, yet strict adherence remains a barrier to achieving viral suppression. Mobile health (mHealth) interventions have been evidenced to improve ART adherence and vir…			Dissertation Abstracts International: Section B: The Sciences and Engineering	82	5		rayyan-1162000755			#63553		Exclusion reason: Abstract;
Teaching change: A mixed-method study of interventions, risk perceptions, and behavior change among the garifuna of honduras	Bedford, Jason G.	Strategies to combat HIV/AIDS generally emphasize behavioral change models; theory-led health prevention programs are frequently based on cognitive-behavioral models that follow a set of linear stages to reach the proscribed behavior change. Although these models have shown great promise in increasing knowledge and awareness of the disease, they tend to fall short in their ability to heighten an …			Dissertation Abstracts International Section A: Humanities and Social Sciences	75	3		rayyan-1162000819			#63563		Exclusion reason: Abstract;
An evaluation of the Raise 5 Project: Preventing HIV and substance abuse among African American college students	Brevard, Joshua Kyle	African Americans have been disproportionately affected by HIV since the beginning of the epidemic and the disparities have worsened over time (CDC, 2013a). African Americans comprise about 12% of the U.S. population but represented about 44% of all new HIV infections in 2010 (CDC, 2014a). Young people (age 13--24) accounted for 26% of all new HIV infections in 2010, despite persons in this age r…			Dissertation Abstracts International: Section B: The Sciences and Engineering	76	9	No Pagination Specified-No Pagination Specified	rayyan-1162000912			#63572		Exclusion reason: Abstract;
Using a mobile photo booth and Facebook to promote positive health messages among men who have sex with men in Cambodia	Bullen, Piroska Bisits	This article focuses on health promotion and health messages among men who have sex with men in Cambodia. They are a marginalized group at high risk for HIV and other sexually transmitted infections and are difficult to reach with traditional campaigns. In 2011, the Cambodia Health Education Media Service partnered with FHI 360 to implement a road show in six provincial cities under the popular M…			American Journal of Public Health	103	2	251-252	rayyan-1162000949	https://doi.org/10.2105/AJPH.2012.300900		#63577		Exclusion reason: Abstract;
The effect of contraceptive advertising and sexual education on condom sales	Chin-Lee, Yün-ke	In this dissertation, I consider the effect of contraceptive advertising and different forms of sexual education on condom sales. Because condoms are a readily available, easy to use, and inexpensive form of contraception, understanding factors which may affect usage---such as advertising and sexual education---can have meaningful policy implications. To estimate the effect of advertising and sex…			Dissertation Abstracts International Section A: Humanities and Social Sciences	79	2		rayyan-1162001058			#63589		Exclusion reason: Abstract;
The role of health information in reducing HIV transmission, reducing HIV stigma & achieving the right to health	Crawford, Pammie Renee	Health education campaigns have been provided in Northern Thailand, but this study's objective were to determine if there are: 1) unmet HIV and ART health information needs in the region, 2) if so, if there are any relationship between health information gaps and HIV-related stigma and discrimination, and 3) understand the role of health information gaps on the Right to Health (RH). Through an ex…			Dissertation Abstracts International: Section B: The Sciences and Engineering	74	10		rayyan-1162001146			#63603		Exclusion reason: Abstract;
Determining the design of a parent-based sex education program: A needs assessment and qualitative interview study	De Leon, Reynaldo G., Jr.	Youth engage in high-risk sexual behaviors, placing them at risk for human immunodeficiency virus, sexually transmitted infections, unintended pregnancy, and other unwanted sexual and reproductive health (SRH) outcomes. Alarmingly, Black and Hispanic/Latinx adolescents who are houseless are more likely to engage in high-risk sexual behaviors and are disproportionately affected by these outcomes. …			Dissertation Abstracts International: Section B: The Sciences and Engineering	84	11		rayyan-1162001187			#63609		Exclusion reason: Abstract;
Risk reduction program delays sex among middle school students, but risk avoidance program does not	Doskoch, P.	In a randomized trial examining two middle school sex education programs, a risk reduction intervention that emphasized delaying sexual initiation and promoted condom use reduced the likelihood that students had sex during follow-up, while a risk avoidance program that advised abstinence until marriage was effective only among certain subgroups. (PsycINFO Database Record (c) 2016 APA, all rights …			Perspectives on Sexual and Reproductive Health	44	2	138-139	rayyan-1162001234	https://doi.org/10.1363/4413812		#63613		Exclusion reason: Abstract;
Exposure to HIV prevention messages on social media and behavior change intent	Eason, Yoshika	African Americans living in the Southeastern region of the United States disproportionately contract sexually transmitted infections (STIs), including human immunodeficiency virus (HIV). Facebook and other social media sites are becoming a way to deliver health-related messaging to targeted populations. The purpose of this quantitative, cross-sectional study was to examine the association between…			Dissertation Abstracts International: Section B: The Sciences and Engineering	78	12	No Pagination Specified-No Pagination Specified	rayyan-1162001267			#63619		Exclusion reason: Abstract;
Exploring the efficacy of social media based HIV prevention strategies for Hispanic college students	Fernandez, Sofia B.	Hispanics now constitute the largest ethnic minority group in the U.S. As the country's fastest growing demographic, social welfare and public health professionals should focus on ameliorating health issues affecting this population. However, Hispanics continue to experience health disparities including high rates of HIV infection. Moreover, South Florida, is home to two counties with the highest…			Dissertation Abstracts International Section A: Humanities and Social Sciences	80	1		rayyan-1162001327			#63626		Exclusion reason: Abstract;
Comprehensive sexual education: A comparison study of effectiveness in an urban school district	Hall, Karen Lynn	BackgroundIn 2016, the Niagara Falls City School District initiated a comprehensive sexuality education program. Comprehensive sexuality education programs (CSE) are an effective way to increase adolescents' self-efficacy, confidence, and healthy relationship development. Several studies have demonstrated that CSE programs reduce rates of sexual activity, high-risk sexual behaviors, sexually tran…			Dissertation Abstracts International: Section B: The Sciences and Engineering	82	6		rayyan-1162001537			#63650		Exclusion reason: Abstract;
The development, implementation, and testing of an interactive sexual health web-based application intervention to reduce sexual risk behaviors among college students	Jackson, Dawnyea Dominique	College life is often regarded as a time for exploration and growth. One major area of exploration and growth for college students is sex and sexuality. Growth and exploration involves not only learning how to master these life situations, but also experiencing some negative consequences. Negative consequences for college students engaging in sexual risk-taking behaviors often lead to a high prev…			Dissertation Abstracts International: Section B: The Sciences and Engineering	76	1		rayyan-1162001715			#63670		Exclusion reason: Abstract;
Effect of social media intervention on chlamydia incidence when compared with no formalized internet instruction	Jones, Krista	The purpose of this ecological descriptive project is to evaluate an evidence-based social-networking intervention aimed at reducing the incidence of Chlamydia among this population. The intervention, developed in April of 2009, consists of a Facebook site that addresses signs, symptoms, treatment, screening, and complications of Chlamydia infection; myths and facts of contagion; sexually transmi…			Western Journal of Nursing Research	33	8	1114-1115	rayyan-1162001763	https://doi.org/10.1177/0193945911413677		#63677		Exclusion reason: Abstract;
Assessing the intention of Black men who have sex with men to receive an HIV test after exposure to HIV testing public service announcements: An exploratory study of phase two of the Act Against AIDS campaign	Junius, Jermaine Antoine	This study is exploratory and assesses the intention of Black men who have sex with men (Black MSM) to receive a human immunodeficiency virus (HIV) test after exposure to HIV testing public service announcements (PSAs). Currently, Black MSM have the highest rates of unrecognized HIV infection. Black MSM are tested less frequently and are less likely to be aware of their HIV positive status than o…			Dissertation Abstracts International Section A: Humanities and Social Sciences	72	9	3028-3028	rayyan-1162001774			#63681		Exclusion reason: Abstract;
Implementing sustainable safer sex education on a college campus	Kovarik, Andin J.	In the United States, many college aged students engage in risky sexual behaviors. Behaviors such as engaging in casual sex, having multiple sex partners and using condoms inconsistently increase the risk for various adverse health issues in the college aged student including sexually transmitted diseases (STDs) and unintended pregnancies (Scholly, Katz, Cole, & Heck, 2010). Currently, on most co…			Dissertation Abstracts International: Section B: The Sciences and Engineering	76	7		rayyan-1162001892			#63693		Exclusion reason: Abstract;
Using communication strategies to promote sexual health: Can mass media get in bed with the “female” condom?	Levine, Sarah Mariel; Austin, S. Bryn	Many public health students receive little, if any, formal training in communicating health information to the public. Public health practitioners, however, are regularly asked to use communication strategies to convey health information. The lesson plan was designed to teach students mass communication strategies in the context of sexual health promotion. It is expected that by participating in …			American Journal of Sexuality Education	5	1	71-87	rayyan-1162002000	https://doi.org/10.1080/15546121003685313		#63705		Exclusion reason: Abstract;
The influence of sex education curriculum on college students' sexual behaviors	Lewis, Debra A.	Sex education is the teaching of information regarding sexual behaviors and their effects. This relatively recent term has been shrouded in much controversy. In the early days of the 20th century, doctors and laypersons could be arrested for disseminating information regarding contraception and family planning. In recent years, the topic of sex was not considered appropriate for discussion in pol…			Dissertation Abstracts International Section A: Humanities and Social Sciences	72	5	1531-1531	rayyan-1162002005			#63706		Exclusion reason: Abstract;
Jump up and condomize: HIV/AIDS, music genres, and public health in Trinidad and Tobago	Lewis, David Russell	This dissertation aims to bring ethnomusicological discourse, theory, and practice into conversation with public health programs around HIV/AIDS. Building on the work of other medical ethnomusicologists, I show how ethnomusicological and ethnographic examination of HIV-themed music, advertisements for HIV campaigns, and other artistic endeavors around HIV could benefit future health education pro…			Dissertation Abstracts International Section A: Humanities and Social Sciences	78	5	No Pagination Specified-No Pagination Specified	rayyan-1162002006			#63707		Exclusion reason: Abstract;
"‘I learned to be okay with talking about sex and safety’: Assessing the efficacy of a theatre-based HIV prevention approach for adolescents in North Carolina": Corrigendum	Lightfoot, Alexandra F.; Taboada, Arianna; Taggart, Tamara; Tran, Trang; Burtaine, Amy	Reports an error in "‘I learned to be okay with talking about sex and safety’: Assessing the efficacy of a theatre-based HIV prevention approach for adolescents in North Carolina" by Alexandra F. Lightfoot, Arianna Taboada, Tamara Taggart, Trang Tran and Amy Burtaine (Sex Education, 2015[Jul], Vol 15[4], 348-363). When the original article was first published online a figure cited on the first pa…			Sex Education	15	4	i-i	rayyan-1162002027	https://doi.org/10.1080/14681811.2015.1067963		#63709		Exclusion reason: Abstract;
The effect of a text-messaging intervention on retention in care for women living with HIV and their infants in Kenya	Nordberg, Björn	Background:Retention in prevention of mother-to-child transmission (PMTCT) of HIV care is crucial to reduce vertical HIV transmission, and to improve the health and survival of women living with HIV and their infants. HIV-related stigma, social concerns, and non-disclosure of HIV status are barriers to participate in PMTCT care, which potentially could be addressed by supporting women with an int…			Dissertation Abstracts International: Section B: The Sciences and Engineering	84	2		rayyan-1162002390			#63741		Exclusion reason: Abstract;
Implementation science to expand an mHealth intervention for improving retention in care for women living with HIV and their children	Odeny, Thomas A.	Introduction: The multi-step cascade of care for prevention of mother-to-child HIV transmission (PMTCT) paves the way to potentially eliminating mother-to-child HIV transmission; yet, it also lays the foundation for attrition and disengagement from care, increasing the risk of morbidity and mortality for both mother and child. We recently concluded a randomized controlled trial (RCT) in Kenya whe…			Dissertation Abstracts International: Section B: The Sciences and Engineering	78	2		rayyan-1162002414			#63743		Exclusion reason: Abstract;
Botswana's "Makgabaneng": An audience reception study of an edutainment drama	Peirce, L. Meghan	Makgabaneng is a serial radio soap drama that addresses critical HIV/AIDS awareness and behavior change issues in Botswana. Based on the MARCH strategy (Modeling and Reinforcement to Combat HIV/AIDS), this drama aims to help change risky behaviors associated with HIV/AIDS through modeling and reinforcement. Specifically, Makgabaneng aims to provide listeners with higher levels of HIV knowledge th…			Dissertation Abstracts International Section A: Humanities and Social Sciences	72	12	4361-4361	rayyan-1162002483			#63753		Exclusion reason: Abstract;
Addressing the HIV prevention needs of diverse black women of the african diaspora via an HIV empowerment knowledge E-health video: Identifying predictors of HIV prevention knowledge and stage of change for HIV testing	Sears, Tekeyah Samantha	Within the U.S., there is an emphasis upon providing Black women with culturally tailored health messages in an effort to encourage HIV testing. The purpose of this study was to provide heterosexually active women of the African Diaspora---whether African American, or an African immigrant, or a Black woman from the Caribbean or any other country---with an easily accessible and innovative e-health…			Dissertation Abstracts International Section A: Humanities and Social Sciences	78	12		rayyan-1162002774			#63782		Exclusion reason: Abstract;
Strategic communications to prevent HIV infections among Black and Hispanic young adults	Sebekos, Elena	Disparities in HIV disease continue to adversely affect Black and Hispanic populations in the United States. Racial and Ethnic Approaches to Community Health (REACH) 2010 in Broward County, Florida, used strategic communications to alert Black and Hispanic young adults of the serious threat and the choices they could make to prevent HIV infection. This study assessed the channels through which 18…			Dissertation Abstracts International Section A: Humanities and Social Sciences	79	7		rayyan-1162002776			#63783		Exclusion reason: Abstract;
Evaluating the efficiency of community-based HIV testing and counseling strategies to decrease HIV burden in sub-Saharan Africa	Sharma, Monisha	Knowledge of one's HIV status is vital to accessing treatment and prevention yet only a fraction of individuals in sub-Saharan Africa are regularly tested for HIV. Community-based HIV testing and counseling (HTC), defined as HTC conducted outside of a healthcare facility, has the potential to achieve high population testing coverage and linkage to care. The studies within this dissertation descri…			Dissertation Abstracts International: Section B: The Sciences and Engineering	78	4	No Pagination Specified-No Pagination Specified	rayyan-1162002800			#63788		Exclusion reason: Abstract;
Influencing HIV treatment success in India: Do mobile phones really work?	Shet, Anita	Background: Sustaining treatment adherence and long-term virological suppression is a global health challenge in HIV management. Mobile phone-based interventions are increasingly harnessed to enhance medication adherence in HIV infection, although supporting evidence for implementation is limited by lack of robust efficacy trials in settings such as India. The overall aim of this thesis was to as…			Dissertation Abstracts International: Section B: The Sciences and Engineering	83	5		rayyan-1162002810			#63789		Exclusion reason: Abstract;
The impact of HIV prevention education in school on young men who have sex with men	Tachet, Michael Edward	Sex education through the public school system has been identified by the Centers for Disease Control and Prevention as an excellent vehicle by which HIV prevention education can be presented to students, thereby decreasing the rate of HIV infection among young men who have sex with men (YMSM). However, YMSM continue to be at high risk for HIV infection in the United States despite educational ef…			Dissertation Abstracts International Section A: Humanities and Social Sciences	81	5		rayyan-1162002956			#63805		Exclusion reason: Abstract;
Reduction of risky sexual behavior through behavioral modification based curriculum	Toland, Rebecca	The purpose of this study was to design and implement a safe-sex program and to evaluate its effectiveness on reducing risky sexual behaviors. Abstinence-only programs are currently provided to the adolescent population ages 15-17 through the local school system. Secondary focus of the study was the creation of an intervention program with an understanding of teen feelings and attitudes towards t…			Dissertation Abstracts International Section A: Humanities and Social Sciences	74	12		rayyan-1162003020			#63809		Exclusion reason: Abstract;
Effects of sexual education on the sexual attitudes of adults with intellectual and developmental disabilities	Truss, Autumn Lashea	Historically, individuals with intellectual and developmental disabilities (ID/DD) have been perceived as less sexual than people without these diagnoses, and therefore, do not receive adequate sexual education. This population continues to lack access to sexual information and experiences fewer learning opportunities due to social barriers. Therefore, individuals with ID/DD report significant ne…			Dissertation Abstracts International: Section B: The Sciences and Engineering	83	5		rayyan-1162003034			#63810		Exclusion reason: Abstract;
Retention during the first year of HIV care and the effect of an interactive text-messaging service on patient engagement in care	van der Kop, Mia Liisa	Background: Retention in HIV care is critical to ensure timely treatment initiation, viral suppression, reduced transmission, and to prevent AIDS-related deaths. Retention in care is low and falls short of the level needed to meet the UNAIDS 90-90-90 targets. There are few interventions designed to improve retention in HIV care and quantifying retention in care has been mostly limited to quantify…			Dissertation Abstracts International: Section B: The Sciences and Engineering	83	5		rayyan-1162003069			#63813		Exclusion reason: Abstract;
Student voice in school-based and SNS-delivered sex education	Watkins, Tanisha L.	The outcomes of risky sexual behaviors among adolescents is an acute public health problem in Indiana. State STI rates are second highest among the 13-19 age group, new HIV infections for this group are on the rise and Indiana has the 17th highest teen birth rate in the nation (Centers for Disease Control and Prevention [CDC], 2018; Indiana State Department of Health [ISDH], 2015; ISDH, 2013; ISD…			Dissertation Abstracts International Section A: Humanities and Social Sciences	84	12		rayyan-1162003152			#63826		Exclusion reason: Abstract;
Porn this way? - An intersectional awareness campaign regarding the reflective consumption of pornography, as well as the diversity of safe-sex strategies	Vergne P.; Dressler K.; Flohry L.; Rabenstein T.; Schnackenbeck T.; Kniesel M.; Baur A.; Mohle K.	Background: The following goals have been formulated prior to project implementation: * Decrease of vulnerability, in particular of people of the queer spectrum who are victims of multiple discrimination. * Reaching new target groups (young people of the queer spectrum). * Distributing information regarding safer sex strategies to a wide audience. * Removing taboos concerning pornography, especia…			HIV Medicine	24		42	rayyan-1162003900	https://dx.doi.org/10.1111/hiv.13464		#63885		Exclusion reason: Abstract;
From Spain to Colombia: Adaptation Process of Competences for Adolescents With a Healthy Sexuality Program (COMPAS)	Morales A.; Garcia-Montano E.; Barrios-Ortega C.; Niebles-Charris J.; Garcia-Roncallo P.; Abello-Luque D.; Gomez-Lugo M.; Saavedra D.A.; Vallejo-Medina P.; Espada J.P.	Objectives In Latin America, unplanned pregnancies and sexually transmitted infections (STIs) in youth are two main public health problems. Colombia accounts for one of the highest prevalence rate of HIV and STIs in this population; however, a national standardized sex education program for adolescents is still not available. Competences for adolescents with a Healthy Sexuality (COMPAS for its ac…			Journal of Sexual Medicine	17		S203-S204	rayyan-1162003948	https://dx.doi.org/10.1016/j.jsxm.2020.04.332		#63891		Exclusion reason: Abstract;
Sexual Education in Autism Spectrum Disorder with intellectual disability in adolescent population	Bhattacharya J.	Background : Providing sexual Education for Adolescent Autism Spectrum Disorder( ASD ) population is very important as it sets a foundation for social, physical appliedd emotional development. It is a rather neglected area due to misconceptions about sexual needs of persons with ASD. The main prospective of this study is (a) To apply an individualized sexual education program (b) To assess the ef…			Indian Journal of Psychiatry	65		S39-S40	rayyan-1162003979			#63894		Exclusion reason: Abstract;
Calling Attention to Pre-Exposure Prophylaxis (PrEP) for Women: A Novel Social Media Educational Campaign for Potential PrEP Users and Clinicians	Avraamides C.; Blackstock O.; Symowicz J.	Background. We designed and implemented an educational campaign using social media to provide information about HIV risk and prevention to Black heterosexual women (BHW) to promote PrEP awareness and enhance their relationships with clinicians. Methods. In July and August 2021, 3 physician social media influencers who are Black women with large Black audiences shared content focusing on sexual he…			Open Forum Infectious Diseases	9		S555	rayyan-1162004092	https://dx.doi.org/10.1093/ofid/ofac492.1124		#63898		Exclusion reason: Abstract;
Implementation of a Mobile Phone Intervention Method to Improve Clinical Outcomes in Patients with HIV	Cummings B.; Bordelon S.; Dare R.K.; Crescencio J.C.R.	Background. Antiretroviral therapy (ART) adherence decreases morbidity and mortality; however, this is often complicated by various external factors. Strategies implementing cellular technology have demonstrated improved medication adherence. The objective of this pilot study was to assess the effectiveness of utilizing weekly mobile phone calls or text messages to improve clinical outcomes among…			Open Forum Infectious Diseases	9		S546	rayyan-1162004093	https://dx.doi.org/10.1093/ofid/ofac492.1104		#63899		Exclusion reason: Abstract;
Developing Android, iOS Apps for Mobile-Enhanced Prevention Support (MEPS) for Men Who Have Sex with Men (MSM) and Transgender Women (TW) Leaving Jail in South Los Angeles in the USA	Mukherjee S.; Edwards G.G.; Harawa N.	MSM and TW personnel, who underwent criminal justice involvement (CJI) in the USA, have a particularly high HIV burden. The post-incarceration period following community reentry is critical for addressing potential risks of HIV/STI acquisition and negative sequelae of substance use. To address this scenario, we designed a new intervention that includes a GPS based mobile app (called GeoPass), pee…			Studies in health technology and informatics	290		1104-1105	rayyan-1162004169	https://dx.doi.org/10.3233/SHTI220289		#63906		Exclusion reason: Abstract;
Impact of Text-Based Monthly Check-ins on PrEP Retention in a Sexual Health Clinic	Zinsli K.; Dombrowski J.C.; Ramchandani M.S.; Lester R.; Golden M.R.; Malinski C.; Khosropour C.M.	BACKGROUND: Text message-based interventions increase PrEP retention and adherence. Understanding which components of text message-based interventions improve retention may help clinics prioritize resources. METHOD(S): We conducted a retrospective cohort study of PrEP patients at the municipal Sexual Health Clinic in Seattle, Washington. To promote PrEP retention, our clinic uses a text message-b…			Sexually Transmitted Diseases	49	10	S64-S65	rayyan-1162004492			#63928		Exclusion reason: Abstract;
Impact of a Combined Education and Data Driven Intervention on PrEP Uptake at the Veterans Health Administration	Musoke L.; Allen K.A.; Bray K.; Lea E.J.; Briggs J.; Shumaker A.H.; Wilson B.; Newman N.J.; Van Epps P.	Background. Despite proven efficacy, uptake of pre-exposure prophylaxis (PrEP) for HIV prevention in the US remains suboptimal. Whether electronic medical record (EMR) driven data tools increase PrEP uptake is unknown. Our study sought to understand the impact of education and an EMR data tool to increase PrEP uptake at the Veterans Northeast Ohio Healthcare System (VANEOHS). Methods. Using EMR d…			Open Forum Infectious Diseases	8		S514-S515	rayyan-1162004939	https://dx.doi.org/10.1093/ofid/ofab466.1044		#63940		Exclusion reason: Abstract;
Effects of the "undetectable = Untransmittable" ("U=U") Educational Campaign on Treatment Outcomes and Perceptions among People Living with HIV in North American Countries	Spinelli F.; Richman B.; De Los Rios P.; Young B.; Muchenje M.; Van De Velde N.; Okoli C.	Background. The educational campaign "Undetectable = Untransmittable" (U=U) began in 2016 to improve the well-being of people living with HIV (PLHIV) and recalibrate HIV-related social norms. As medical practice can vary by region, we examined reports from PLHIV in North American countries to identify if the campaign affected healthcare provider (HCP) communication of U=U and if positive health o…			Open Forum Infectious Diseases	8		S49-S50	rayyan-1162004941	https://dx.doi.org/10.1093/ofid/ofab466.076		#63941		Exclusion reason: Abstract;
From Internet to the health centre: WhatsApp as a tool to promote HIV testing among men who have sex with men recruited online	Menacho Alvirio L.; Diaz Gervasi G.	Background: HIV testing uptake remains low among MSM in Peru. As a result, many people are not aware of their status and cannot be linked to HIV care. The objective of this study was to assess the efficacy of a mobile app-based intervention to increase HIV testing among MSM recruited online. Method(s): In this randomized controlled trial, Peruvian MSM, 18 years or older, HIV negative, without a r…			Journal of the International AIDS Society	24			rayyan-1162004954	https://dx.doi.org/10.1002/jia2.25755		#63942		Exclusion reason: Abstract;
Using multi-disease health screening campaigns to increase uptake of health and HIV testing services (HTS) in the Democratic Republic of the Congo (DRC)	Muyano S.; Tendo C.; Bazola M.; Wakimu S.; Ngoie M.; Kasongo Mukabi D.; Musao Kalemba R.; Kyansa P.; Kunda P.; Thior I.; Canagasabey D.; Kibwa P.; Kiluba J.-C.; Mueller L.	Background: In 2019, only 56% of estimated HIV-positive individuals in the DRC were diagnosed and enrolled on antiretroviral treatment (ART) indicating a need for new HTS strategies to reach undiagnosed PLHIV. PATH, through the USAID-funded Integrated HIV/AIDS Project, piloted use of a multi-disease screening campaign to improve uptake of HTS services. Description: Under this campaign, health fac…			Journal of the International AIDS Society	24			rayyan-1162004955	https://dx.doi.org/10.1002/jia2.25755		#63943		Exclusion reason: Abstract;
?I wish to continue receiving the reminder Short Messaging Service?: A mixed methods study on acceptability of digital adherence tools among adults living with HIVon antiretroviral treatment, Tanzania	Ngowi K.; Pima F.; Mmbaga B.T.; Aarnoutse R.E.; Reiss P.; Nieuwkerk P.T.; Sprangers M.A.; Sumari-de Boer M.	Background: The rapid increase in the use of mobile phones across sub-Saharan Africa over the past years have opened the door to the use of Digital adherence tools (DATs) to promote adherence to antiretroviral treatment (ART) for HIV. However, their effectiveness and acceptability in limited resource settings have been challenging. In this study, we examine the acceptability of DATs to improve ad…			Journal of the International AIDS Society	24			rayyan-1162004962	https://dx.doi.org/10.1002/jia2.25755		#63944		Exclusion reason: Abstract;
#SaferNowPH: A COVID-adapted, key populationresponsive, community-led integrated marketing communications campaign on HIV combination prevention in thePhilippines	Corciega J.O.; Domingo R.; Bagasol E.; Rozul C.D.; Maynes J.M.; Ruanto J.D.; Pagtakhan R.	Background: The COVID pandemic calls for an intensified promotion of innovative approaches in delivering HIV prevention information and services to minimize key populations' (KP) vulnerability to HIV, given their reduced access to sexual health services, and to take advantage of their increased online time-use. Description: Informed by an online survey, FGDs and KIIs with 1000+ combined KP respon…			Journal of the International AIDS Society	24			rayyan-1162004963	https://dx.doi.org/10.1002/jia2.25755		#63945		Exclusion reason: Abstract;
HIV pre-exposure prophylaxis and black people in England: Addressing health information inequities through a national campaign	Kifetew C.A.; Mukiwa T.; Sparrowhawk A.	Background: In 2019, 1 in 7 of all new HIV diagnoses was among Black African heterosexual people (BA). However, <5% of the 26,000 individuals on the Pre-exposure Prophylaxis (PrEP) IMPACT trial from 2018-2020 were BA. Research shows BA knowledge of PrEP is extremely low, particularly compared to other affected groups like gay and bisexual men (GBM). HIV Prevention England sought to raise awarenes…			HIV Medicine	22		11-12	rayyan-1162004996	https://dx.doi.org/10.1111/hiv.13129		#63946		Exclusion reason: Abstract;
Getting social about hiv pre-exposure prophylaxis (Prep) for black heterosexual women (Bhw): A novel educational campaign for potential prep users and clinicians	Larson S.; Blackstock O.; Gardner A.	LEARNING OBJECTIVES 1: Describe BHW's understanding of their HIV risk and their knowledge of and interest in PrEP LEARNING OBJECTIVES 2: Prepare clinicians to engage BHW in nonjudgmental conversations about sexual health and offer PrEP when indicated SETTING AND PARTICIPANTS: The social media campaign engaged 8 Black women influencers and their 600,000+ online followers. The accredited digital pu…			Journal of General Internal Medicine	36		S441-S442	rayyan-1162005027	https://dx.doi.org/10.1007/s11606-021-06830-5		#63947		Exclusion reason: Abstract;
"What the is PrEP?": What social media engagement with MTV Shuga reveals about knowledge and attitudes to PrEP	Baker V.; Birdthistle I.; Cousens S.; Sarrassat S.; Cawood C.; Khanyile D.	Background: 'MTV Shuga' is a multi-media campaign designed to equip young people with knowledge and resources to make informed choices about their sexual and reproductive health and avert HIV. It is centered around a popular edutainment TV drama, with social media activities to boost participatory engagement. Recent series have aimed to increase PrEP awareness and we examine viewers' knowledge an…			Journal of the International AIDS Society	24		73	rayyan-1162005052	https://dx.doi.org/10.1002/jia2.25659		#63948		Exclusion reason: Abstract;
Adherence to the event-driven PrEP regimen within the Amsterdam PrEP demonstration project: Analysis based on online diary data	Jongen V.; Hoornenborg E.; Van Den Elshout M.; Zimmermann H.; Coyer L.; Davidovich U.; De Vries H.; Prins M.; Schim van der Loeff M.	Background: Daily and event-driven (i.e. before and after sex) preexposure prophylaxis (PrEP) regimens are effective against HIV acquisition. However, data about adherence to event-driven PrEP (edPrEP) are scarce and predominantly based on recall at 3-monthly study visits. We used a mobile-based diary application to assess adherence on a daily basis among edPrEP users participating in the Amsterd…			Journal of the International AIDS Society	24		134-135	rayyan-1162005063	https://dx.doi.org/10.1002/jia2.25659		#63952		Exclusion reason: Abstract;
Social-media intervention: Effects on HIV risk perception, intention for testing and risky sexual behaviours among tertiary institutions students in south-western Nigeria	Olaleye O.; Ajuwon A.	Background: In Nigeria, HIV disproportionately affects young persons, underscoring the need for enhanced prevention intervention targeting this population. Many young Nigerians are ardent socialmedia (SM) users but few studies are available on the role of this technology in HIV prevention. This study therefore, investigated the effects of SM-delivered intervention on HIV risk perception (HRP), in…			Journal of the International AIDS Society	24		55	rayyan-1162005074	https://dx.doi.org/10.1002/jia2.25659		#63953		Exclusion reason: Abstract;
Using an HIV risk assessment tool to increase frequency of HIV testing in men who have sex with men in Beijing, China: An app-based randomized, controlled trial	Luo Q.; Wu Z.; Mi G.	Background: Low risk perception hinders human immunodeficiency virus (HIV) testing among men who have sex with men (MSM). We aimed to promote HIV testing uptake and reduce sexual risk behaviors through a social networking application-based intervention. Method(s): This was a randomized control trial conducted from October 2017- September 2018 among MSM in Beijing, China. Participants were randoml…			Journal of the International AIDS Society	24		51	rayyan-1162005080	https://dx.doi.org/10.1002/jia2.25659		#63954		Exclusion reason: Abstract;
Preliminary Results from a Pragmatic Clinical Trial of MyPEEPS Mobile to Improve HIV Prevention Behaviors in Young Men	Schnall R.; Kuhns L.; Pearson C.; Bruce J.; Batey D.S.; Radix A.; Belkind U.; Hidalgo M.A.; Hirshfield S.; Ganzhorn S.; Garofalo R.	Our study team developed the MyPEEPS Mobile App for improving HIV prevention behaviors in diverse young men. We conducted a randomized controlled trial and evaluated the preliminary outcomes in the first half (N=350) of our intended study sample. Higher self-efficacy for HIV prevention behaviors (p=0.0042) and more recent HIV tests in the past 3 months (p=0.0156) were reported by the intervention…			Studies in health technology and informatics	270		1365-1366	rayyan-1162005252	https://dx.doi.org/10.3233/SHTI200444		#63970		Exclusion reason: Abstract;
Undetectable = Untransmittable (U=U) to drive stigma reduction and epidemic control in Vietnam: A global model for political and programme innovation	Nguyen A.; Blandford J.; Hoang C.D.; Nguyen L.H.; Phan H.T.T.; Do N.T.; Do T.H.; Pollack T.; Do D.D.; Nguyen P.A.; Thanh T.D.; Le G.M.; Tong L.H.; Thi Tuyet Vo N.; Tran H.B.; Nguyen P.T.	Background: Effective ART with sustained viral load (VL) suppression provides complete protection against sexual transmission of HIV. In Vietnam, the Ministry of Health (MOH), Vietnam Network of People Living with HIV (PLHIV), and community leaders have rapidly and comprehensively leveraged Undetectable = Untransmittable (U=U), K=K in Vietnamese, as a programme catalyst and driver for stigma and …			Journal of the International AIDS Society	23			rayyan-1162005499	https://dx.doi.org/10.1002/jia2.25547		#63982		Exclusion reason: Abstract;
The #Stayhome #Selftest campaign. Rapid pivot of HIV testing services to enable continuity of care in Hanoi, Vietnam during the COVID-19 lock-down	Green K.; Thi Tran T.; Le M.T.; Ha H.; Tan Nguyen T.; Vu Ngoc B.; Hong Anh D.; Vo Hai S.; Khanh Tran A.; Thai Nguyen H.; Phan Minh T.; Ngo Minh T.	Background: With SARS-CoV-2 transmission on the rise in Hanoi, Vietnam in late March, facility-and community-based HIV testing was largely halted through most of April. Even before restrictions were put in place, the number of individuals seeking an HIV test declined through March. Leading up to COVID-19, differentiated HIV testing options were available to key populations (KP), such as self-test…			Journal of the International AIDS Society	23			rayyan-1162005500	https://dx.doi.org/10.1002/jia2.25547		#63983		Exclusion reason: Abstract;
High persistence of daily oral PrEP among 18 to 26 year old Thai men who sell sex: Preliminary results of the COPE4YMSM study	Hickey A.; Weir B.; Dun C.; Wirtz A.; Mon S.H.H.; Chemnasiri T.; Warapornmongkholkul A.; Ungsedhapand C.; Sukwicha W.; Pattanasin S.; Varangrat A.; Dunne E.F.; Thigpen M.; Holtz T.; Janyam S.; Linjongrat D.; Adeyeye A.; Beyrer C.	Background: Sustained use of HIV pre-exposure prophylaxis (PrEP) over time (persistence) has been a significant challenge among many populations, including young men who have sex with men (YMSM). PrEP persistence among YMSM who sell sex is unknown. Method(s): COPE4YMSM, a Thai-US collaborative study, (NIH/NIAID, R01 AI118505) is assessing the effectiveness of an open-label offer of combination HI…			Journal of the International AIDS Society	23			rayyan-1162005501	https://dx.doi.org/10.1002/jia2.25547		#63984		Exclusion reason: Abstract;
Project My PrEP: Results from a PrEP demonstration project among high-risk men who have sex with men (MSM) in Kuala Lumpur, Malaysia	Akbar M.; Azwa I.; Chong M.; Hangchen O.; Basri S.; Yap A.; Tai R.; Lim H.; Ying Ru-Lo J.; Van Griensven F.; Kamarulzaman A.	Background: In recent years, HIV prevalence among MSM in Kuala Lumpur has been increasing. Additional HIV prevention measures are urgently necessary. The MyPrEP project aims to evaluate feasibility of daily PrEP among MSM in Kuala Lumpur. Method(s): Prospective participants were recruited through the internet and social media. Men were eligible if >= 18 years old, Malaysian, HIV uninfected (by 4t…			Journal of the International AIDS Society	23			rayyan-1162005504	https://dx.doi.org/10.1002/jia2.25547		#63985		Exclusion reason: Abstract;
That's how we roll! Using human-centred design to allow the community voice to design an educational campaign, social media and direct-to-consumer communication for PrEP rollout in Zambia	Njelesani M.; Maher S.; Chipukuma A.; Nyumbu M.; Madevu-Matson C.; Fullem A.; Chikuba-McLeod M.	Background: In May 2018, USAID DISCOVER-Health (DISCOVER), implemented by JSI Research & Training Institute (JSI) was among the first implementers to support MOH PrEP scale-up in Zambia. At start-up, PrEP rollout took place in an information vacuum, with little community access to credible PrEP information for individual decisionmaking and/or collective action to create a supportive environment f…			Journal of the International AIDS Society	23			rayyan-1162005505	https://dx.doi.org/10.1002/jia2.25547		#63986		Exclusion reason: Abstract;
Lynx: A pilot randomized controlled trial of a mobile health HIV testing and PrEP uptake intervention for young men who have sex with men	Scott H.; Coleman K.; Vinson J.; Garcia A.; Muench R.; Enriquez-Bruce M.E.; Bojan K.; Serrano P.A.; Oyedele T.; Enrique-Bruce E.; Emmanuel P.; Jones J.; Muessig K.; Horvitz C.; Mullin S.; Roberts J.; Buchbinder S.; Sullivan P.; Hightow-Weidman L.; Liu A.	Background: HIV in the US disproportionately affects young men who have sex with men (YMSM), especially Black and Latinx YMSM. Delays in HIV testing, undiagnosed sexually transmitted infections (STI) and low uptake of pre-exposure prophylaxis (PrEP) all contribute to this disparity. We developed and pilot tested an mHealth intervention to increase HIV testing and PrEP uptake among YMSM. Method(s)…			Journal of the International AIDS Society	23			rayyan-1162005506	https://dx.doi.org/10.1002/jia2.25547		#63987		Exclusion reason: Abstract;
Promoting uptake of HIV services using social media interventions among Men who have Sex with Men (MSM) in Ghana	Owusu S.E.; Wosornu S.K.; Diaba K.M.	Background: Social media is becoming a safe environment for communication among MSM in Ghana. MSM are increasingly soliciting potential sexual partners through social media platforms rather than geographic hotspots. Many MSM are "hidden" and engage in risky sexual behaviours, but are not reached by HIV programmes targeted at physical outreach locations. A differential approach to community mobili…			Journal of the International AIDS Society	23			rayyan-1162005507	https://dx.doi.org/10.1002/jia2.25547		#63988		Exclusion reason: Abstract;
Leveraging low-cost mobile technologies to increase community participation and sustainability of the HIV response: The case of OVC care in eastern and northern Uganda	Kazibwe E.; Kamwesigye N.; Barry J.; Kaufa D.; Mugume A.	Background: Government spending on the HIV response in Uganda remains below the recommendations of the WHO ($84 USD per capita) and Abuja Declaration (15% of GDP). The bulk of the deficit in healthcare financing is shouldered by donor agencies that emphasize country ownership and sustainable interventions. This paradigm requires innovative approaches to reach priority populations with quality hea…			Journal of the International AIDS Society	23			rayyan-1162005524	https://dx.doi.org/10.1002/jia2.25547		#63989		Exclusion reason: Abstract;
#MenOfPrEP: Engagement of online community influencers and the use of sex-positive messaging in creating awareness of HIV pre-exposure prophylaxis among men who have sex with men in the Philippines	Rosadino J.D.; Junio P.V.; Corciega J.O.; Pagtakhan R.; Lagman C.	Background: The WHO recommended the use of antiretroviral preexposure prophylaxis (PrEP) in addition to other prevention methods may be an option to halt and reverse this epidemic in the Philippines. However, PrEP awareness is low among Filipino MSMs. The project aims to bring PrEP awareness to MSMs in the Philippines by engaging online community influencers and using sex-positive messaging. Desc…			Journal of the International AIDS Society	23			rayyan-1162005527	https://dx.doi.org/10.1002/jia2.25547		#63990		Exclusion reason: Abstract;
Lessons learnt from National HIV 'teaching' week	Turner K.; Fenner L.	Introduction: To assist in reducing rates of undiagnosed and late HIV infections, teaching sessions were delivered to health care professionals during National HIV Testing Week (NHTW) 2019 to promote increased testing opportunities within their clinical practice. Method(s): Two teaching sessions were advertised through the use of promotional posters within the hospital, across social media and on…			International Journal of STD and AIDS	31		56	rayyan-1162005529	https://dx.doi.org/10.1177/0956462420967532		#63991		Exclusion reason: Abstract;
Leveraging text messaging to promote advancement along the HIV care continuum among young adult transgender women living with HIV	Reback C.; Ruenger D.	Background: Young trans women experience a number of psychosocial challenges that are barriers to linkage and retention in HIV care and ART adherence. Due to these challenges, a text-messaging intervention is a particularly salient method for engaging and retaining young trans women in HIV care. Method(s): From December 2016 to May 2018, 130 trans women, aged 18-34 years, enrolled and received 27…			Journal of the International Association of Providers of AIDS Care	19		11	rayyan-1162005547	https://dx.doi.org/10.1177/2325958219892705		#63992		Exclusion reason: Abstract;
Personalized digital contents and strategies are associated with higher levels of engagement in a peer-led social media-based HIV prevention intervention	Gross L.; Rios N.; Horvath K.; Patel V.	Background: The attributes of postings to a virtual community wall can influence engagement with online health interventions. Because techniques for optimal online engagement of men who have sex with men (MSM) are unknown, we analyzed the effects of digital post characteristics on engagement levels in E-PrEP-a peer-delivered, social media-based HIV prevention intervention for black and Latinx MSM…			Journal of the International Association of Providers of AIDS Care	19		22-23	rayyan-1162005551	https://dx.doi.org/10.1177/2325958219892705		#63993		Exclusion reason: Abstract;
Results from a prep demonstration project for at-risk cisgender women in the us	Blumenthal J.; Jain S.; He F.; Kofron R.M.; Ellorin E.; Stockman J.; Ntim G.; Anderson P.L.; Calvo K.; Haubrich R.; Amico K.R.; Moore D.J.; Morris S.; Landovitz R.J.	Background: Data on TDF/FTC PrEP use by cisgender women have largely been from Africa. We report the primary results from the first US demonstration project of oral PrEP among at-risk cisgender women. Method(s): Adherence Enhancement Guided by Individualized Texting and Drug Levels (AEGiS) was a 48-week PrEP demonstration project in cisgender women >=18 years old at-risk for HIV conducted at 5 So…			Topics in Antiviral Medicine	28	1	391-392	rayyan-1162005564			#63995		Exclusion reason: Abstract;
High HIV incidence in young women in the Botswana combination prevention project	Ussery F.; Bachanas P.J.; Alwano M.G.; Lebelonyane R.; Block L.; Wirth K.; Ussery G.; Sento B.W.; Gaolathe T.; Kadima E.; Abrams W.; Lockman S.; Moore J.	Background: The Botswana Combination Prevention Project (BCPP) demonstrated a 30% reduction in community HIV incidence through expanded HIV testing, enhanced linkage to care, and universal antiretroviral treatment and exceeded the UNAIDS 90-90-90 targets. In this analysis we report rates and characteristics of incident HIV infections occurring during the study, using data from repeat HIV testing …			Topics in Antiviral Medicine	28	1	51	rayyan-1162005569			#63996		Exclusion reason: Abstract;
Using a mobile app and dried blot spots to assess adherence to event-driven prep	Jongen V.; Hoornenborg E.; Van Den Elshout M.A.; Coyer L.N.; Davidovich U.; De Vries H.J.; Prins M.; Van Der Loeff M.F.S.	Background: Both daily and event-driven (i.e. before and after sex) preexposure prophylaxis (PrEP) regimens are effective against HIV acquisition. However, information about adherence to event-driven PrEP is scarce and predominantly based on self-reported data collected at 3-month intervals. We used a mobile-based diary application and intracellular tenofovir diphosphate (TFV-DP) levels to assess…			Topics in Antiviral Medicine	28	1	389	rayyan-1162005570			#63997		Exclusion reason: Abstract;
Implementation of mobile prep, STI, and HIV-prevention services in South Florida	Doblecki-Lewis S.; Kobetz E.; Butts S.A.; Klose K.; McGaugh A.M.; Leon B.B.; Narcisse G.; Morel J.; Pan Y.; Cardenas G.; Byrne J.; Whiteside P.; Torrealba M.; Feaster D.J.; Stevenson M.	Background: Pre-Exposure Prophylaxis (PrEP) can substantially reduce HIV incidence among those at risk for acquisition. To achieve population-level impact, effective dissemination of PrEP to priority groups in areas with a high incidence of HIV, such as black and Hispanic men who have sex with men (MSM) living in South Florida, is needed. To address multiple social, logistical, and structural bar…			Topics in Antiviral Medicine	28	1	371	rayyan-1162005571			#63998		Exclusion reason: Abstract;
Influence of prep4love campaign on prep uptake among ymsm in Chicago	Phillips G.; Lindeman P.T.; Raman A.B.; Hayford C.S.; Mustanski B.	Background: While there have been significant increases in awareness of pre-exposure prophylaxis (PrEP) in recent years, uptake remains relatively low in populations most impacted by HIV-particularly young men who have sex with men (YMSM). This may partially be attributed to the lack of conversations between eligible individuals and their providers about PrEP and sexual health in general. Many ma…			Topics in Antiviral Medicine	27		380s	rayyan-1162005982			#64035		Exclusion reason: Abstract;
Seven years of European Testing Week: Impact of a regional awareness campaign on increase in awareness and testing activities in Europe	Combs L.; Collins B.; Delpech V.; Simoes D.; Rockstroh J.K.; Raben D.	Purpose: European Testing Week (ETW) started in 2013 to unite organisations across Europe to increase testing efforts and awareness of earlier testing for HIV and in 2015, also viral hepatitis. We present the effectiveness and impact of ETW over the past 7 years. Method(s): To participate, interested organisations sign up on the ETW website. At the completion of ETW, all participants are asked to…			HIV Medicine	20		104-105	rayyan-1162006020	https://dx.doi.org/10.1111/hiv.12815		#64036		Exclusion reason: Abstract;
"Amare con Sapienza": An Italian digital ambient media prevention campaign in one of the largest European University to increase U=U, PreP, TasP knowledge	Vita S.; Lichtner M.; Morlino G.; Celani L.; Zingaropoli M.A.; Perri V.; Valeri S.; Cogliati Dezza F.; Santinelli L.; Masci G.; Falciano M.; Salotti A.; Turrizziani O.; Antonelli G.; Mastroianni C.M.; Vullo V.	Purpose: Purpose of the study is the evaluation of the effectiveness of digital ambient media in promoting the prevention of HIV infection. Method(s): The project included 3 phases: - the pre-evaluative: a questionnaire was sent to Sapienza employees and students by email. It included 20 items focused on transmission and preventive measures including PreP, TASP and U=U concept and HIV test. - the…			HIV Medicine	20		102	rayyan-1162006024	https://dx.doi.org/10.1111/hiv.12815		#64037		Exclusion reason: Abstract;
PrEP on the go! implementation Mobile PrEP, STI, and HIV prevention services in South Florida	Doblecki-Lewis S.; Kobetz E.; Byrne J.; Butts S.; Torrealba M.; Klose K.; Mc Gaugh A.; Shatz C.; Scaramutti C.; Leon B.B.; Narcisse G.; Morel J.; Whiteside P.; Cardenas G.; Feaster D.; Stevenson M.	Background. Pre-Exposure Prophylaxis (PrEP) can reduce HIV incidence when implemented effectively for people who are at highest risk of HIV infection. However, access to and uptake of PrEP remains suboptimal among priority populations such as black and Hispanic/Latino men who have sex with men (MSM). We established mobile HIV prevention/PrEP services delivered with cancer screening services throu…			Open Forum Infectious Diseases	6		S65	rayyan-1162006045	https://dx.doi.org/10.1093/ofid/ofz359.142		#64038		Exclusion reason: Abstract;
A mobile technology-based intervention improves HIV care continuum for young people living with HIV	Du P.; Zurlo J.; Eshak T.; Crook T.; Whitener C.	Background. Young people living with HIV (YPLWH) have lower rates of retention in care and HIV viral suppression. Multiple barriers exist to engage YPLWH in care. As nearly all YPLWH use their mobile phones to access health information and to communicate with other people, we implemented a mobile technology-based intervention with the goal to improve HIV care continuum in YPLWH. Methods. YPLWH we…			Open Forum Infectious Diseases	6		S478	rayyan-1162006048	https://dx.doi.org/10.1093/ofid/ofz360.1185		#64039		Exclusion reason: Abstract;
Using social media to enhance an STI screening program in Wuhan, China	Newman McCort M.E.; Feng Y.; Huang H.; Lio J.; Sherer R.	Background. 357 million people between the ages of 19 and 49 are infected each year with a sexually transmitted infection (STI). Wuhan, China is a unique setting for STI intervention as it has over 900,000 college students, a population at high risk for contracting HIV. Cultural attitudes toward premarital sex and homosexuality and poor sexual education are barriers to lowering STI rates. Additio…			Open Forum Infectious Diseases	6		S608	rayyan-1162006055	https://dx.doi.org/10.1093/ofid/ofz360.1525		#64040		Exclusion reason: Abstract;
Impact of mass media exposure in getting HIV testing among urban women in Nepal	Bajracharya B.; Dangol M.	Background According to Nepal Demographic and Health Survey (NDHS) 2016, 81% of women have heard of AIDS in Nepal. Despite this, only 10% of women have ever been tested and received the results. The objective of the study is to examine the impact of mass media exposure in getting HIV testing among urban women in Nepal. Methods The study is based on 12,862 women aged 15-49 residing in Nepal and en…			Sexually Transmitted Infections	95		A95	rayyan-1162006106	https://dx.doi.org/10.1136/sextrans-2019-sti.243		#64042		Exclusion reason: Abstract;
Pilot study of a gamified, social networking app shows improvements in PrEP adherence among YMSM in the US	Hightow-Weidman L.; Knudtson K.; Mcgee A.; Cottrell M.; Adam E.; Paul M.; Desir K.; Futterman D.; Woytowich Z.; Muessig K.; Claude K.; LeGrand S.	Background: P3 (Prepared, Protected, emPowered) is a theory-based, comprehensive social networking PrEP adherence app designed for young men who have sex with men (YMSM) and transwomen (YTW), which includes game-based elements to encourage engagement. Strengths-based adherence counseling delivered by a centrally-located adherence counselor via in-app messaging addresses individuals' unique barrie…			Journal of the International AIDS Society	22			rayyan-1162006112	https://dx.doi.org/10.1002/jia2.25327		#64043		Exclusion reason: Abstract;
Transgender-led social media interventions effectively identify transgender woman subpopulations with substantial risk of HIV acquisition and successfully link to HIV prevention, care and treatment services	Janamnuaysook R.; Samitpol K.; Kongkapan J.; Chancham A.; Amatsombat T.; Getwongsa P.; Rueannak J.; Termvanich K.; Uttayananon J.; Mingkwanrungruang P.; Ramautarsing R.; Avery M.; Mills S.; Vannakit R.; Phanuphak P.; Phanuphak N.	Background: Transgender communities are often neglected in mainstream health care facilities due stigma, discrimination, and unavailability of transgender-specific and transgender-friendly services. Transgender people are therefore more likely to seek health information online, and to rely on gender-affirming hormone treatment (GAHT) experience from transgender peers and transgender social influe…			Journal of the International AIDS Society	22			rayyan-1162006113	https://dx.doi.org/10.1002/jia2.25327		#64044		Exclusion reason: Abstract;
Developing a novel mobile app to support HIV testing and PrEP uptake among young MSM: The LYNX Study	Liu A.; Coleman K.; Vinson J.; Muench R.; Bojan K.; Serrano P.A.; Oyedele T.; Garcia A.; Enrique-Bruce E.; Emmanuel P.; Jones J.; Muessig K.; Horvitz C.; Mullin S.; Roberts J.; Buchbinder S.; Sullivan P.; Hightow-Weidman L.; Scott H.	Background: Young men who have sex with men (YMSM) have the highest HIV incidence and lowest uptake of HIV testing and pre-exposure prophylaxis (PrEP) in the US. Nearly universal mobile phone ownership among youth provides an opportunity to leverage mobile-health apps to increase testing and PrEP uptake among YMSM. Method(s): Using the Information, Motivation, Behavioral Skills Model, we develope…			Journal of the International AIDS Society	22			rayyan-1162006115	https://dx.doi.org/10.1002/jia2.25327		#64045		Exclusion reason: Abstract;
HIV SelfTest: A social media campaign to promote HIV self-testing among young people in Nigeria	Iwelunmor J.; Ezechi O.; Obiezu-Umeh C.; Nwaozuru U.; Gbajabiamila T.; Falodun F.; Eklu A.; Ihidero C.; Tucker J.	Background: Despite a persistent HIV incidence among young people in Nigeria, HIV testing remains low among this population. Novel and youth-centered strategies are needed to increased uptake of HIV testing among this population. The objective of this study was to evaluate a youth-focused social media campaign to promote HIV self-testing (HIVST) among young people in Nigeria. Method(s): Between O…			Journal of the International AIDS Society	22			rayyan-1162006116	https://dx.doi.org/10.1002/jia2.25327		#64046		Exclusion reason: Abstract;
End HIVbg: An innovative, targeted national campaign to engage hard-to-reach at-risk MSM and transgender people with a confidential rapid oral home HIV test, in partnership with GrindrTM	Baev M.; Naseva E.; Dimov I.; Patterson E.	Background: HIV testing services in Bulgaria are largely institutionalized, presenting a barrier to MSM and transgender people (the Target) who don't want to be associated with HIV testing due to stigma. The main hypothesis tested is that a large number of the Target don't use protection and don't regularly test for HIV. The objective of the research is to show that traditional methods are ineffe…			Journal of the International AIDS Society	22			rayyan-1162006127	https://dx.doi.org/10.1002/jia2.25327		#64047		Exclusion reason: Abstract;
Empowering with PrEP (ePrEP)-a peer-delivered online social network intervention for PrEP adoption among young Black and Latinx men who have sex with men: Cluster randomized controlled trial	Patel V.V.; Rios N.; Horvath K.J.; Golub S.A.; Zhang C.; Mayer K.H.; Kim R.S.; Ginsburg Z.; Arnsten J.H.	Background: Peer-driven strategies leveraging existing online social networks may be an effective approach to engage young Black/Latinx men who have sex with men (YBLMSM) for HIV prevention. We developed and tested the feasibility, acceptability, and preliminary impact of a theory-based, online intervention addressing barriers to PrEP adoption in a cluster randomized control trial. Method(s): ePr…			Journal of the International AIDS Society	22			rayyan-1162006128	https://dx.doi.org/10.1002/jia2.25327		#64048		Exclusion reason: Abstract;
#SaveSexy: A gamified approach to harnessing the power of community activism for HIV testing promotion	Bernabe B.	As a response to the rising trend of new HIV infections among men who have sex with men (MSM), a group of volunteers in Manila, Philippines, formed a nonprofit organization called The Red Whistle (TRW). MSM in the Philippines suffer not just from HIV-related stigma but also from genderbased discrimination. In order to circumvent this environment, TRW devised '#SaveSexy' a gamified approach to HIV…			Sexually Transmitted Infections	95		A13	rayyan-1162006140	https://dx.doi.org/10.1136/sextrans-2019-sti.35		#64049		Exclusion reason: Abstract;
Using mHealth to enhance HIV, HCV, and buprenorphine treatment: A Pilot RCT	Tofighi B.; Lee J.D.; Marini C.	Background: Text message (TM) interventions have demonstrated promising clinical outcomes in primary care yet integration in office-based opioid treatment (OBOT), HIV, and hepatitis C virus (HCV) care remains limited. Objective(s): The aim of the study eas to design a mHealth prototype for officebased treatment with buprenorphine (OBOT) based on qualitative interviews (patients, providers, and ad…			Journal of Addiction Medicine	13	3	E41-E42	rayyan-1162006146	https://dx.doi.org/10.1097/ADM.0000000000000548		#64050		Exclusion reason: Abstract;
Mass campaigns for HIV, HBV (HBsAg) and HCV screening by multiplex rapid diagnostic test in sub-Saharan Africa using mobile units: the game changer	Kalla G.C.M.; Voundi E.V.; Guiadem R.; Iii F.A.; Belec L.; Mbopi-Keou F.-X.	Purpose: Chronically infected individuals by HIV, HBV or HCV are at-risk of spreading their infections and developing AIDS-related illnesses and viral hepatitis-associated liver cirrhosis and cancer. HIV, HBV and HCV testing is fundamental for both prevention and treatment services, in order to reach an effective response to these three chronic viral infections. We herein report our experience us…			International Journal of Infectious Diseases	79		107	rayyan-1162006189	https://dx.doi.org/10.1016/j.ijid.2018.11.265		#64051		Exclusion reason: Abstract;
E-Volution- A Two Way Text Messaging Intervention To Support Young People With HIV Achieve Health And Wellbeing	Plax K.; Gerke D.; Schlueter J.; Glotfelty J.; Freshman M.; Slovacek S.	Purpose: To support young people with HIV infection, the E-Volution intervention focuses on youth and young adults living with HIV, ages 18-29, utilizing mobile health programming; specifically, automated 2-way text messaging and live text messaging between medical case managers and participants. Our goals were to: 1) increase appointments kept; 2) address concerns in young people's lives includi…			Journal of Adolescent Health	64	2	S95-S96	rayyan-1162006197	https://dx.doi.org/10.1016/j.jadohealth.2018.10.204		#64052		Exclusion reason: Abstract;
Increasing prep uptake: A diffusion-based network intervention for HIV prevention among young black men who have sex with men	Ferreira M.; Young L.; Schneider J.	Background. Advances in biomedical prevention strategies provide new opportunities for reducing HIV incidence among young black men who have sex with men (YBMSM). Pre-exposure prophylaxis (PrEP) is for HIV-negative individuals and has been shown to be up to 99% effective in preventing HIV infection when taken as prescribed by CDC clinical practice guidelines. Several studies, however, have docume…			Open Forum Infectious Diseases	5		S21-S22	rayyan-1162006455	https://dx.doi.org/10.1093/ofid/ofy209.048		#64062		Exclusion reason: Abstract;
Health is power: Lessons learned from customizing a sexual health media campaign for young, heterosexual African American men	Coor A.; Getachew S.; Gettings N.; Garrett C.; Canfield C.; Hager C.	Background: In the United States, young, heterosexual African American (AA) men are disproportionately affected by sexually transmitted diseases (STDs). To date, STD prevention efforts have inadequately addressed the sexual and reproductive health (SRH) needs of this population. Health Is Power (HIP), a media campaign developed by CDC and its partners to promote sexual health among this populatio…			Sexually Transmitted Diseases	45		S82-S83	rayyan-1162006562			#64063		Exclusion reason: Abstract;
Preventing stds through partner communication: Education videos to build skills	Bennett J.	Background: STDs are on the rise, particularly among young people, LGBTQ youth, and youth of color. In person sex education is also on the decline, so young people are not receiving the tools they need to effectively prevent STDs. Young people are, however, online - increasingly on search engines/social media sites like YouTube. A large barrier to practicing safer sex and getting tested/treated i…			Sexually Transmitted Diseases	45		S82	rayyan-1162006563			#64064		Exclusion reason: Abstract;
#protegeloqueamas: Effects of a multimedia campaign to raise awareness of PrEP treatment in San Juan (April - August 2017)	Pagan-Castaner M.; Perez-Renta J.; Melendez-Rivera I.	Background: General knowledge about Pre-Exposition Prophylaxis (PrEP) in Puerto Rico was limited to elites already educated about HIV prevention. This clinical approach was charged with stigma that associated the use of Truvada with promiscuity and unprotected sex. There was no previous evidence of any campaign that focused on PrEP as an effective way to significantly reduce HIV infection in non-…			Sexually Transmitted Diseases	45		S66	rayyan-1162006566			#64065		Exclusion reason: Abstract;
Impact of prevention and treatment interventions on population HIV incidence: Primary results of the community-randomized Ya Tsie Botswana prevention project	Makhema M.J.; Wirth K.; Pretorius Holme M.; Gaolathe T.; Mmalane M.; Kadima E.; Chakalisa U.; Manyake K.; Mbikiwa A.; Simon S.; Letlhogile R.; Mukokomani K.; Van Widenfelt E.; Moyo S.; Bennett K.; Leidner J.; Lebelonyane R.; Alwano M.G.; Powis K.; Dryden-Peterson S.; Kgathi C.; Novitsky V.; Moore J.; Bachanas P.; Abrams W.; Block L.; El-Halabi S.; Marukutira T.; Mills L.A.; Bussmann H.; Okui L.; …	Background: Antiretroviral therapy(ART) markedly reduces incidence in known HIV-discordant relationships. However, the impact of expanded access to HIV testing/counseling(HTC), ART, and male circumcision( MC) on community HIV incidence is unknown, particularly in settings with both high HIV prevalence and high baseline ART coverage such as Botswana. Method(s): The Ya Tsie Botswana Prevention Proj…			Journal of the International AIDS Society	21			rayyan-1162006599	https://dx.doi.org/10.1002/jia2.25148		#64066		Exclusion reason: Abstract;
Effectiveness of community-led sex-positive campaign on HIV testing for young men who have sex with men (YMSM) in Metro Manila (MM), Philippines: TestMNL	Lomarda L.-A.F.M.; Pagtakhan R.G.; Tanpoco P.J.	Background: In a predominantly Catholic country like the Philippines, HIV prevention campaigns use stigma and fear to educate the public about HIV. There is an absence of sex-positive HIV prevention efforts in the Philippines that use internet and social media to engage YMSM. This campaign is an attempt to leverage on online platforms to drive sex-positive HIV prevention efforts while engaging YM…			Journal of the International AIDS Society	21			rayyan-1162006608	https://dx.doi.org/10.1002/jia2.25148		#64068		Exclusion reason: Abstract;
P3 (Prepared, Protected, emPowered): Feasibility and acceptability of a PrEP adherence app featuring peer-topeer sharing, game-based elements and in-app adherence counseling	Legrand S.; Knudtson K.; Muessig K.; Dixon M.; Mcgee A.; Dormitzer J.; Jackson R.; Adam E.; Hightow-Weidman L.	Background: To date, efficacious interventions to promote and sustain pre-exposure prophylaxis (PrEP) adherence among youth are limited. Smartphone apps provide a platform to address adherence barriers by delivering tailored strategies and culturally-relevant content in an engaging format. App-based interventions that also allow for intensified interactions through direct communication with adher…			Journal of the International AIDS Society	21			rayyan-1162006609	https://dx.doi.org/10.1002/jia2.25148		#64069		Exclusion reason: Abstract;
National HIV testing week: An evaluation of multi-agency collaboration within a local borough	Cheserem E.; Phiri E.; Barber E.; King J.; Adam T.; Dunkley Y.; Lascar M.	Background: HIV prevalence in our borough is high, at 5.3 per 1000 adults. We explored the impact of a coordinated multiagency approach comprising NHS sexual health staff, local Public Health and local HIV charity representation on increasing knowledge about HIV and uptake of HIV testing during National HIV Testing week. Method(s): Three main activities were included and evaluated: * Educational …			HIV Medicine	19		S54-S55	rayyan-1162006638			#64070		Exclusion reason: Abstract;
Online services: Reaching MSM around the country who are struggling with issues around sex, drugs and alcohol. A Public Health England HIV Innovation Project March 2016-November 2017	Edwardes D.; Halfin G.; Harbottle J.; Moncrieff M.	Background: Men who have sex with men (MSM) have long been disproportionately impacted by problematic drug and alcohol use. In 2014 Sigma Research published The Chemsex Study (www.lambeth.gov.uk/sites/defa ult/files/ssh-chemsex-study-final-main-report.pdf), a qualitative study among MSM in south London. They found, by analysing data from the Gay Men's Sex Survey, that over a 4 week period: * 88.6…			HIV Medicine	19		S106	rayyan-1162006639			#64071		Exclusion reason: Abstract;
Trans:mission-a community-led HIV testing initiative for trans people and their partners at a central London sex-on-premises venue	Wolton A.; Ross M.; Cameron R.; Suchak T.; Boffito M.	Background: Research indicates that trans women have a 49% higher likelihood of acquiring HIV than any other population. HIV prevalence among UK trans individuals is unknown but preliminary findings from Public Health England's HIV and AIDS Reporting System (HARS) data suggests 199 trans people attended HIV services in England in 2016. The actual number of trans people living with HIV is likely t…			HIV Medicine	19		S14	rayyan-1162006649			#64072		Exclusion reason: Abstract;
Using digital interventions to address barriers to condom use among high-risk groups in England	Mukiwa T.; Kifetew C.	Background: Nationally in 2016, there were 417,984 sexually transmitted infections (STIs) and 2,323 HIV cases diagnosed at sexual health clinics. Men who have sex with men (MSM) and Black African (BA) communities carry a disproportionately high burden of HIV and STIs in England. Condoms are a cornerstone of HIV and STI prevention in the UK; however uptake among key communities is insufficient. Na…			HIV Medicine	19		S64	rayyan-1162006652			#64073		Exclusion reason: Abstract;
Social media as a health promotion tool: A detailed analysis of social media networks during #HIVTestWeek using five different analytic tools	Taylor S.; Hayes T.; Hartland D.; Page M.; Tomkinson A.; D'Aguilar C.; Mackenzie D.	Background: Digital technology & social media are increasingly used within health promotion campaigns. The potential for dynamic & rapid dissemination of health information is significant. Understanding how individuals & groups within HIV & public social media networks behave is poorly described. Method(s): We conducted a prospective planned analysis of social media networks & activity on Twitter…			HIV Medicine	19		S108	rayyan-1162006658			#64074		Exclusion reason: Abstract;
Male and adolescent first-time HIV testers reached by community health initiative	Truong H.-H.M.; Obunge D.O.; Guze M.A.; Wandera E.; Ntawali P.; Akama E.; Otieno F.; Bukusi E.A.; Oyaro P.; Cohen C.R.	Background: Knowledge of HIV status is the entry point for linkage to prevention, and care and treatment, and the first step towards achieving the UNAIDS 90-90-90 target. In Kenya, HIV testing coverage is lower among men than women and lower among adolescents than older adults, a pattern observed in other sub-Saharan African countries. We characterized persons presenting for first-time HIV testin…			Topics in Antiviral Medicine	26		448s-449s	rayyan-1162006694			#64075		Exclusion reason: Abstract;
Text messaging for retention in PMTCT: A stepped-wedge cluster-randomized trial	Odeny T.A.; Hughes J.P.; Bukusi E.A.; Akama E.; Geng E.; Holmes K.; McClelland R.S.	Background: Timely diagnosis of infant HIV infection is the sine qua non of successful antiretroviral therapy initiation, yet about 50% of mother-infant pairs are lost to follow-up during the postpartum period. In a randomized controlled trial, we found the TextIT intervention (a two-way theory-based text messaging system) to be efficacious for improving infant HIV testing rates and maternal post…			Topics in Antiviral Medicine	26		365s	rayyan-1162006699			#64076		Exclusion reason: Abstract;
The preliminary efficacy of a HIV preventive intervention app in an urban youth-centered community health clinic	Cordova D.	Purpose: HIV remains a significant public health concern in the United States, and youth are disproportionately affected. This may be partially explained by two prominent HIV risk behaviors-condomless sex and drug use-and underutilized HIV testing among this population. Yet, few efficacious preventive interventions aimed at improving uptake of HIV testing, and preventing and reducing HIV risk beh…			Journal of Adolescent Health	62	2	S10-S11	rayyan-1162006723			#64077		Exclusion reason: Abstract;
Adolescent chat: Mobile application on sexuality, STD/HIV/AIDS prevention	Da Costa Pinheiro P.N.; Sodre M.B.; Silva Santana T.M.; Nogueira Ferreira A.G.; Braz G.	Introduction The popularisation of mobile devices has been considered by many to be the technological revolution of greatest impact in recent years. Thus, the development of computational solutions in the form of applications for mobile devices represents an effective means of making available health education contents for adolescents. The objective of the study was to describe the development of…			Sexually Transmitted Infections	93		A220-A221	rayyan-1162006893	https://dx.doi.org/10.1136/sextrans-2017-053264.576		#64091		Exclusion reason: Abstract;
Using mobile technology to increase uptake of HIV and STI prevention tools such as the FC2 female condom-a public private partnership for sector learning	Johnson T.	Introduction Using mobile technology to increase access to and uptake of health information that translates into behaviour change is never easy. In partnership with The Female Health Company, The African Alliance for HIV Prevention developed and produced a 9 part web series designed to increase awareness and knowledge of as well as desire for the FC2 Female Condom - the only available tool for th…			Sexually Transmitted Infections	93		A256	rayyan-1162006895	https://dx.doi.org/10.1136/sextrans-2017-053264.674		#64092		Exclusion reason: Abstract;
IFMSA Brazil's experience on health promotion and education in HIV/AIDS	Da Cruz A.O.; Batista R.S.; De Oliveira Pereira B.K.	Introduction The International Federation of Medical Students' Associations of Brazil (IFMSA Brazil) is a nonprofit, nonpartisan and non-governmental organisation representative of Brazilian medical students. IFMSA Brazil was founded in 1991 and it is currently present in 95 medical schools around the country, at 26 Brazilian states. IFMSA Brazil envisions promoting a positive impact in society b…			Sexually Transmitted Infections	93		A195	rayyan-1162006908	https://dx.doi.org/10.1136/sextrans-2017-053264.507		#64093		Exclusion reason: Abstract;
Reach and acceptability of an online HIV/STI testing service (getcheckedonline) among gay, bisexual, and other men who have sex with men living in British Columbia, Canada	Dulai J.; Salway T.; Thomson K.; Haag D.; Lachowsky N.; Grace D.; Edward J.; Grennan T.; Trussler T.; Gilbert M.	Introduction Gay, bisexual, and other men who have sex with men (MSM) in British Columbia (BC) have a high incidence of HIV/STI, with many reporting barriers to accessing testing. An online HIV/STI testing service, Get Checked Online (GCO), was launched in 2014 to reduce these barriers. In this study we examined reach and acceptability of GCO within the MSM community. Methods We surveyed MSM livi…			Sexually Transmitted Infections	93		A232-A233	rayyan-1162006909	https://dx.doi.org/10.1136/sextrans-2017-053264.608		#64094		Exclusion reason: Abstract;
Brazilian multicentric campaign on HIV/AIDS	Da Cruz A.O.; De Oliveira Pereira B.K.	Introduction HIV and AIDS represent one of the greatest concerns in global health in the last three decades. In Brazil, the percentage of people living with HIV and dying with AIDS increases every year. The number of cases in the south of Brazil is bigger than in the rest of the country, particularly in Rio Grande do Sul and Santa Catarina as the second and third states with the largest numbers. …			Sexually Transmitted Infections	93		A195	rayyan-1162006910	https://dx.doi.org/10.1136/sextrans-2017-053264.506		#64095		Exclusion reason: Abstract;
High satisfaction with and loyalty to getcheckedonline.com among first-time users of an online sti testing service in British Columbia, Canada	Gilbert M.; Thomson K.; Salway T.; Haag D.; Grennan T.; Buchner C.; Tyndall M.; Krajden M.; Ogilvie G.; Shoveller J.	Introduction Positive user experiences are key to trust and repeated use of online services (known as e-Loyalty). GetCheckedOnline (GCO) is an online testing service for HIV/STI where clients complete a risk assessment, print lab forms, submit specimens at a lab, and retrieve results online (if negative) or by phone. We surveyed GCO clients on their perceptions of using the service. Methods We in…			Sexually Transmitted Infections	93		A80-A81	rayyan-1162006912	https://dx.doi.org/10.1136/sextrans-2017-053264.203		#64096		Exclusion reason: Abstract;
Hiv testing campaigns: An important strategy for the expansion of early diagnosis in the state of Sao Paulo, Brazil-six campaigns-two million testes performed from 2008 to 2016	Wolffenbuttel K.; Dos Santos M.F.; De Souza T.R.C.; Da Silva Maria Clara Gianna M.A.	Introduction Sao Paulo (SP) state has 43 million inhabitants, 645 cities, 251.133 reported AIDS cases and a 0.6%HIV prevalence. In SP 4 in 10 HIV diagnosed individuals' access care with delay. Methods Conducting state testing campaigns annually is one of its main strategies to expand the offer of testing in the primary care health services especially in medium and small municipalities, besides th…			Sexually Transmitted Infections	93		A136-A137	rayyan-1162006913	https://dx.doi.org/10.1136/sextrans-2017-053264.352		#64097		Exclusion reason: Abstract;
Highly successful engagement in an acute hivinfection (AHI) awareness campaign and intervention in Amsterdam & its yield of AHI diagnoses at the city's STI clinic	Davidovich U.; Dijkstra M.; Van Bijnen A.; Van Elsen S.; Schim M.; Der Loeff V.; Verdult F.; Hoornenborg E.; De Bree G.; Zuilhof W.	Introduction Acute HIV infection (AHI) is associated with high HIV viral load and therefore an important factor in onward transmission. Timely detection and treatment of AHI can contribute to a better HIV prognosis and help prevent further transmission. Methods A media campaign directed men to an online intervention (hebikhiv.nl) where visitors were trained in recognising AHI-symptoms and offered…			Sexually Transmitted Infections	93		A230	rayyan-1162006924	https://dx.doi.org/10.1136/sextrans-2017-053264.600		#64098		Exclusion reason: Abstract;
Crowdsourcing to promote hiv testing among msm in china: A pragmatic stepped wedge randomized controlled trial of a crowdsourced intervention	Zhang T.; Tang W.; Sesh T.; Tucker J.	Program/Project Purpose: Improving HIV testing for marginalized populations is critical to controlling the HIV epidemic. However, the HIV testing rate among men who have sex with men (MSM) in China remains consistently low. Crowdsourcing, the process of shifting individual tasks to a group, has been increasingly adopted to enhance public health programs and may be a useful tool for spurring innov…			Annals of Global Health	83	1	6	rayyan-1162006974			#64100		Exclusion reason: Abstract;
Evaluation of BeYou+ an mHealth application to support self-management strategies for people living with HIV	Brown D.; Waugh S.; Bussone A.; Stumpf S.	Background: BeYou+ is a newly developed app designed to provide users with reliable information about their body, mind and life. It is the only known mobile health (mHealth) app to support self-management strategies for people living with HIV. The app gives users the ability to set goals, achieve rewards, input health information and set calendar reminders. Method(s): Between July and December 20…			HIV Medicine	18		61	rayyan-1162007063	https://dx.doi.org/10.1111/hiv.12513		#64101		Exclusion reason: Abstract;
Assessing the effectiveness of youth communitybased sexual and reproductive health interventions in Sierra Leone: Before and after the Ebola virus disease outbreak	El Hassein M.; Karim A.; Alexander S.; Medina M.; Jalloh M.; Sengeh P.; Dramaix M.; Labat A.; Weber L.; Zhang W.-H.; Foday S.; Dickson K.	Introduction Teenage pregnancy in Sierra Leone is high at an estimated 28% and yet access to sexual and reproductive health (SRH) services for adolescents is low. More than 86% of girls aged 15-19 years have never used contraception and 30.7% of this group have an unmet need. Maternal mortality ratio is among the highest in the world; 1360 per 100 000 live births and 40% of deaths are among adole…			BJOG: An International Journal of Obstetrics and Gynaecology	124		94-95	rayyan-1162007070	https://dx.doi.org/10.1111/1471-0528.5_14572		#64102		Exclusion reason: Abstract;
Changes in self-reported HIV testing during South Africa's 2010/2011 national testing campaign: Gains and shortfalls	Maughan-Brown B.; Lloyd N.; Bor J.; Venkataramani A.S.	Objectives: HIV counselling and testing is critical to HIV prevention and treatment efforts. Mass campaigns may be an effective strategy to increase HIV testing in countries with generalized HIV epidemics. We assessed the self-reported uptake of HIV testing among individuals who had never previously tested for HIV, particularly those in high-risk populations, during the period of a national, mult…			Journal of the International AIDS Society	19	1	20658	rayyan-1162007312	https://dx.doi.org/10.7448/IAS.19.1.20658		#64123		Exclusion reason: Abstract;
Randomized controlled trial of daily text messages for adherence to pre-exposure prophylaxis (PrEP) in men who have sex with men and transgender women	Moore D.; Jain S.; Blumenthal J.; Young J.; Collins D.; Ellorin E.; Sun S.; Anderson P.; Corrado K.; Milam J.; Daar E.; Dube M.; Haubrich R.; Morris S.	Background: The effectiveness of tenofovir/emtricitibine (TDF/ FTC) for PrEP depends on maintaining adherence that may be optimized by tailored adherence text messages. Method(s): CCTG 595 was a randomized controlled trial for MSM and TGW of individualized Texting for Adherence Building (iTAB) versus standard care (SoC) for adherence to daily TDF/ FTC over 48 weeks. Adherence was measured by drie…			AIDS Research and Human Retroviruses	32		398	rayyan-1162007365	https://dx.doi.org/10.1089/aid.2016.5000.abstracts		#64128		Exclusion reason: Abstract;
Prepping 4 love: Engaging focus communities in the development of a citywide social marketing campaign	Johnson A.; Bhatia R.; Pickett J.	Background: The Chicago PrEP Working Group's (CPWG) 170+ members collaborate to improve awareness of and access to pre-exposure prophylaxis (PrEP) for Chicago's most vulnerable communities. The CPWG engaged with advertising professionals and community members to develop the citywide PrEP4Love social marketing campaign. Prior to launch, focus groups were conducted to describe baseline PrEP awarene…			AIDS Research and Human Retroviruses	32		106	rayyan-1162007370	https://dx.doi.org/10.1089/aid.2016.5000.abstracts		#64129		Exclusion reason: Abstract;
Promoting access to condom-compatible lubricants as key HIV prevention commodity among GMTs and other key populations in Kisumu county, Kenya	Olango K.	Background: The use of male or female condoms consistently and correctly is one of the best ways to prevent HIV/STI acquisition. Importantly, the use of condom-compatible lubricant is associated with decreased condom tearing, breaking or slipping. According to MAAYGO 2014 data, 65% of gay men, other MSM and transgender individuals (GMT) in Kisumu County who sought health services reported not usi…			AIDS Research and Human Retroviruses	32		357	rayyan-1162007384	https://dx.doi.org/10.1089/aid.2016.5000.abstracts		#64130		Exclusion reason: Abstract;
Feasibility and acceptability of an international SMS text message-based adherence and survey system in a biomedical HIV prevention study (MTN-017)	Brown W.; Giguere R.; Sheinfil A.; Balan I.; Ibitoye M.; Dolezal C.; Ho T.; Lama J.; McGowan I.; Carballo-Dieguez A.	Background: Short Message Service (SMS) text messaging has been used in various studies to improve adherence and conduct surveillance, remotely and in real-time. However, these studies are often small, local, and in only one or two languages. Here we discuss the feasibility and acceptability of using SMS in MTN- 017, a phase 2 rectal microbicide study, in four countries: South Africa (SA), Thaila…			AIDS Research and Human Retroviruses	32		386	rayyan-1162007391	https://dx.doi.org/10.1089/aid.2016.5000.abstracts		#64131		Exclusion reason: Abstract;
Impact of Community-based HIV campaign on prevention of mother-to-child transmission of HIV in Nigeria	Adejo I.; Giwa K.; Olaleye A.; Daramola O.; Onuoha C.; Madueke L.	Background: Community-based HIV campaign has been shown to increase knowledge about HIV as well as testing rates among the general population. However, the effects of community-based HIV campaign on Prevention of Mother-to-Child Transmission (PMTCT) have not been adequately studied. This study aimed at describing the impact of community-based HIV campaign on PMTCT in Nigeria. Method(s): We compar…			AIDS Research and Human Retroviruses	32		367	rayyan-1162007392	https://dx.doi.org/10.1089/aid.2016.5000.abstracts		#64132		Exclusion reason: Abstract;
Impact of text messaging and peer counseling on initiation and adherence of HIV antiretroviral therapy among newlydiagnosed MSM	Qian H.-Z.; Ruan Y.; Tao J.; Yin L.; Amico K.R.; Shepherd B.E.; Liu H.; Blevins M.; Simoni J.M.; Shao Y.; Vermund S.H.	Background: Early identification of infection and timely linkage and initiation of care can result in viral suppression and reduced risk behaviors among HIV-infected individuals, and therefore reduce HIV transmission. Text messaging and peer counseling interventions are feasible approaches for promoting HIV care among Chinese men who have men (MSM). We evaluated their impacts in a randomized clin…			AIDS Research and Human Retroviruses	32		367	rayyan-1162007394	https://dx.doi.org/10.1089/aid.2016.5000.abstracts		#64133		Exclusion reason: Abstract;
HIV and AIDS infection prevention campaigns: A educational resource in sexuality	Frias A.	Introduction: The doctoral investigation "Sexuality and Gender in Media Speeches" has validated a possible path in sexual education, integrating analysis of HIV/AIDS infection prevention campaigns in teachers' formation. In this area, aiming the "end of AIDS' epidemic" (until 2030), there are about 36.7 million individuals world round infected, and nearly 17.1 million that do not know their healt…			Atencion Primaria	48		75-76	rayyan-1162007400			#64134		Exclusion reason: Abstract;
The impact of marketing campaigns on condom use and HIV and STD testing in the Los Angeles market	Montoya J.; Plant A.; Conard R.	Background: AIDS Healthcare Foundation (AHF) has extensively implemented outdoor advertising to promote HIV/STD testing, prevention, and services in Los Angeles County (LAC) for over a decade. In 2014, AHF hired an independent research firm to evaluate several marketing campaigns targeting different population segments at high risk for HIV and STDs. Method(s): We conducted a cross-sectional stree…			Sexually Transmitted Diseases	43	10	S151	rayyan-1162007413	https://dx.doi.org/10.1097/01.olq.0000503358.65329.6f		#64135		Exclusion reason: Abstract;
An adaptation of "safe in the city" to prevent STDs and unintended pregnancies among older adolescents	Plant A.; Montoya J.; Coyle K.; Gaarde J.; Rietmeijer C.	Background: Older adolescent African-American and Latina females experience disproportionately high rates of unintended pregnancies and STDs. We created a new video intervention for this population by adapting the model created for "Safe in the City" (SITC), a soap-opera style video found to reduce STD infections among clinic patients by nearly 10%. SITC is one of CDC's Effective Behavioral Inter…			Sexually Transmitted Diseases	43	10	S205	rayyan-1162007424	https://dx.doi.org/10.1097/01.olq.0000503358.65329.6f		#64136		Exclusion reason: Abstract;
Educational intervention on HIV and AIDS in a group of adolescents who attend secondary school	Moreano A.; Reyes M.; Quinones C.; Rios R.	Background: Medical students staged an intervention to a secondary school to determine the level of knowledge that the students had on HIV-AIDS, give out preventive methods against HIV and AIDS and sensitize the population about the importance of acceptance of people living with these diseases. Method(s): A pre-test about HIV and AIDS to students was conducted. Every medical student is presented …			Annals of Global Health	82	3	483	rayyan-1162007460			#64137		Exclusion reason: Abstract;
PrEP-4-love: Transmitting desire across Chicago	Pickett J.	In Chicago, like much of the country, early uptake of PrEP has primarily been seen in middle-aged gay white men. To reach populations most vulnerable to HIV, in particular young gay black men and transgender women of color, more community outreach and creative effort is required. A sampling of other city media/social marketing campaigns will provide the jumping off point for a fast-paced discussi…			Topics in Antiviral Medicine	24		29	rayyan-1162007484			#64139		Exclusion reason: Abstract;
Tailoring mass media MSM HIV test interventions to reach high-risk men	Wong N.S.; Tang W.; Han L.; Best J.; Zhang Y.; Huang S.; Yang B.; Tso L.S.; Wei C.; Tucker J.D.	Background: Mass media interventions have been shown to be effective in promoting HIV testing, yet their effectiveness may be attenuated among subgroups. We examined correlates of HIV testing among MSM immediately following a brief mass media intervention in order to identify gaps in intervention effectiveness and inform subsequent interventions. Method(s): MSM individuals in China were recruited…			Topics in Antiviral Medicine	24		415	rayyan-1162007486			#64140		Exclusion reason: Abstract;
Education adolescents about sexuall responsible behavior and preventing HPV infections-health education in Croatia	Lepusic D.	Background and Aims: Sexually active adolescents face serious health risks associated with unprotected sexual intercourse including HPV and other sexuallytransmited diseases as well as unwanted pregnancy. Behaviours particularly relevant to HPV transmission are: early age of sexualldebut, poor contraceptiv/condom use, multiple sexual partners, certain sexual practices and the use of substances su…			International Journal of Gynecological Cancer	26		592	rayyan-1162007496	https://dx.doi.org/10.1097/01.IGC.0000503327.50238.5c		#64141		Exclusion reason: Abstract;
Engaging Social Media as an education tool on the fly: The use of Facebook for HIV and Ebola prevention and awareness amongst adolescents in Uganda	Semwanga J.R.; Nyanzi E.; Musoke S.N.; Nakinobe E.; Miiro G.; Mbidde E.K.; Lutalo T.; Kaleebu P.	Background: The Uganda Virus Research Institute (UVRI) is mandated by the Ministry of Health to conduct scientific investigations on viral and other communicable diseases so as to contribute to knowledge, policy and practice. The Institute reconstructed its website in September 2013 when Facebook/Twitter links were added for interactive research dissemination and knowledge sharing purposes. Metho…			BMC Infectious Diseases	16			rayyan-1162007498	https://dx.doi.org/10.1186/s12879-016-1466-6		#64142		Exclusion reason: Abstract;
Can text messages increase safer sex behaviours in young people: Intervention development and pilot randomised controlled trial	Free C.; McCarthy O.; Baraitser P.; French R.; Wellings K.; Devries K.; Rathod S.; Michie S.; Hart G.; Bailey J.	Background/introduction Younger people bear the heaviest burden of sexually transmitted infections (STIs). The acceptability and feasibility of conducting a randomised controlled trial of safer sex support delivered by text message are not known. Aim(s)/objectives To develop a safer sex intervention delivered by text messages for people aged 16-24. To assess the acceptability and feasibility of a…			Sexually Transmitted Infections	92		A101-A102	rayyan-1162007516	https://dx.doi.org/10.1136/sextrans-2016-052718.293		#64144		Exclusion reason: Abstract;
Schools to clinics: Connecting students to STD/HIV service providers using GYT social marketing campaign	Liddon N.; Carver L.; Robin L.; Harper C.; Herbert A.; Murray C.; Altman L.; Lesesne C.	Purpose: Several national guidelines for adolescent preventive care specifically include recommendations for many adolescents to receive sexual health services (SHS). Despite these, adolescents may not seek or have access to health services because of unique barriers that particularly hinder use of SHS. In an attempt to increase high school students' access to SHS from nearby providers, the Cente…			Journal of Adolescent Health	58	2	S101-S102	rayyan-1162007532			#64145		Exclusion reason: Abstract;
The sexuality education programme 'Long Live Love': An intervention mapping approach	Mevissen F.; Kok G.	The Netherlands are often recognised for the relative positive sexual health of Dutch young people as compared to other developed countries as shown, for example, by the low rates of teenage pregnancies. Several papers suggested that this may be related to the content of the sexuality education programmes. One such sexuality education programme in the Netherlands that is well-known by teachers an…			European Journal of Contraception and Reproductive Health Care	21		35	rayyan-1162007551	https://dx.doi.org/10.3109/13625187.2015.1135897		#64146		Exclusion reason: Abstract;
Effect of mobile phone short messages on antiretroviral treatment adherence among HIV infected patients	Cantudo-Cuenca M.R.; Manzano-Garcia M.; Jimenez-Galan R.; Morillo-Verdugo R.	Background and objective: Non-adherence to antiretroviral treatment (ART) regimens is closely related to treatment failure, so, in response, researchers have developed interventions to improve adherence. The objective is to determine the effect of sending mobile phone text messages (SMS) to remind patients to get more medicines on the adherence to ART in HIV-infected patients. Setting and method:…			International Journal of Clinical Pharmacy	38	6	517	rayyan-1162007573	https://dx.doi.org/10.1007/s11096-015-0240-y		#64147		Exclusion reason: Abstract;
Be clear about sex!	Van Der Werf W.	Be clear about sex: the results of the sexual health lifestyle & co-creation campaign. On November 1, 2010, the youth campaign 'Be clear about sex' was started in the Netherlands. 17% of girls and 4% of boys experienced sexual transgressive behaviour, with consequences like anxiety, anger, shame, self-blame and distrust. The campaign aimed to prevent sexual transgressive behavior between young pe…			Journal of Sexual Medicine	12		340	rayyan-1162007818			#64158		Exclusion reason: Abstract;
Beta test results of Guy2Guy: An mHealth HIV prevention program for sexual minority adolescent males	Prescottt T.; Phillips G.L.; Bull S.S.; Parsons J.T.; Mustanski B.; Ybarra M.L.	Introduction: Guy2Guy is a five-week mHealth HIV prevention program targeted to gay, bisexual, and queer males, aged 14-18 years in the United States. The program uses technology widely adopted by adolescents (i.e., text messaging) to deliver a proactive, Information-Motivation-Behavioral model-based intervention. Here, we report the findings from the beta test. Outcomes were: software program fu…			Journal of Sexual Medicine	12		326	rayyan-1162007822			#64159		Exclusion reason: Abstract;
Intervention-end outcomes for Guy2Guy, a text messaging-based HIV prevention program for gay, bisexual, and queer adolescent men	Ybarra M.; Prescott T.L.; Phillips G.L.; Parsons J.T.; Bull S.S.; Mustanski B.	Introduction: Adolescent gay, bisexual, and queer (GBQ) men bear a disproportionate HIV incidence burden. With few validated prevention programs available, there is a need for effective HIV prevention programs for this vulnerable population. Method(s): Guy2Guy is a five-week, text messaging-based HIV prevention program developed and tested in a randomized controlled trial of 302, 14-18 year-old G…			Journal of Sexual Medicine	12		321	rayyan-1162007829			#64160		Exclusion reason: Abstract;
Challenges in the development and implementation of sexuality education in Harbin medical university and other institutions, China	Tao P.	Sexuality education in Chinese universities has to face many challenges. The reasons for this are fourfold. 1) The Chinese universities are still under the system of patriarchy, the male discourse still occupies the dominant status in the knowledge construction of the universities. Also, the concept, thought and term of gender/sexuality are quite new, and just introduced into within China in the …			Journal of Sexual Medicine	12		314	rayyan-1162007833			#64161		Exclusion reason: Abstract;
Mobile phone text messaging to improve adherence to antiretroviral treatment in hiv-infected patients	Manzano M.; Jimenez R.; Tristancho A.; Morillo R.; Haro C.; Cantudo R.; Calvo E.; Alvaro E.; Robustillo M.; Guzman M.I.	Background Non-adherence to antiretroviral treatment (ART) regimens is closely related to treatment failure and in response, researchers have developed interventions to improve adherence. Purpose To determine the effect of sending mobile phone text messages to remind patients to get more medicines on the adherence to ART in HIV-infected patients. Material and methods This was an interventional st…			European Journal of Hospital Pharmacy	22		A102-A103	rayyan-1162007839	https://dx.doi.org/10.1136/ejhpharm-2015-000639.247		#64162		Exclusion reason: Abstract;
Crowdsourcing HIV testing: A pragmatic, noninferiority randomized controlled trial in China	Tucker J.D.	Crowdsourcing, the process of shifting individual tasks to a large group, may enhance HIV testing interventions. We conducted a non-inferiority, pragmatic randomized controlled trial to compare first-time HIV testing rates among men who have sex with men (MSM) and transgender individuals who received a crowdsourced HIV test promotion intervention to a group who received a health marketing interve…			American Journal of Tropical Medicine and Hygiene	93	4	187-188	rayyan-1162007845			#64163		Exclusion reason: Abstract;
Cost-effectiveness of HIV self-testing promotion through GrindrTM, a smartphone social networking application	Huang E.; Marlin R.W.; Medline A.; Young S.D.; Daniels J.; Klausner J.D.	Introduction Currently, the cost per new HIV diagnosis in the United States is estimated at $17,700. HIV self-testing promotion through smartphone social networking applications (apps) might present an affordable way to help improve case finding. We evaluated the cost-effectiveness of an HIV self-testing program that linked geo-targeted mobile advertisements to an online self-test request system.…			Sexually Transmitted Infections	91		A226	rayyan-1162007853	https://dx.doi.org/10.1136/sextrans-2015-052270.587		#64164		Exclusion reason: Abstract;
Using GrindrTM, a smartphone social networking application, to increase HIV self-testing among men who have sex with men in Los Angeles	Huang E.; Marlin R.W.; Medline A.; Young S.D.; Daniels J.; Klausner J.D.	Introduction In Los Angeles County, about 25% of men who have sex with men (MSM) are unaware of their HIV positive status. Using smartphone social networking applications (apps) to promote free HIV self-testing might help reduce common barriers for testing, including poor access, stigma, and fear of loss of confidentiality. Methods We advertised free HIV self-tests on GrindrTM, a smartphone geoso…			Sexually Transmitted Infections	91		A226	rayyan-1162007854	https://dx.doi.org/10.1136/sextrans-2015-052270.586		#64165		Exclusion reason: Abstract;
Act testing month: Promoting testing and increasing cross sector collaboration	Todkill M.; Tyson A.; Habel P.; Moss P.; Rossteuscher K.; Didlick J.; Crawford S.; Freeman H.; Martin S.J.	Background Prompted by an increase in HIV notifications, community support after AIDS 2014 and the success of NSW's inaugural HIV Testing Week, the Australian Capital Territory (ACT) held its first Testing Month in November 2014 to promote initial and ongoing testing for HIV, STI and hepatitis in priority populations. Methods A stakeholder group collaborated to promote testing via social and main…			Sexually Transmitted Infections	91		A195-A196	rayyan-1162007858	https://dx.doi.org/10.1136/sextrans-2015-052270.506		#64166		Exclusion reason: Abstract;
Effect of media on adolescent girls "HIV/AIDS comprehensive knowledge" and "stigmatising attitude" towards people living with HIV/AID	Sharma D.	Background Mass media is an important educational tool for increasing knowledge of HIV and fighting stigmatisation associated with it in the society. Objectives This study aimed at assessing the "comprehensive knowledge" on HIV/AIDS among the adolescent's girls in India. The second objective was to understand how mass media influences knowledge and stigmatising attitude towards people living with…			Sexually Transmitted Infections	91		A94	rayyan-1162007869	https://dx.doi.org/10.1136/sextrans-2015-052270.252		#64167		Exclusion reason: Abstract;
Be safe. Stay well: Four videos to educate international students on sexual health and staying safe in Australia	Roberts M.; Kerry K.	Background In recent years there has been a considerable growth in the international student population in Australia driven primarily by university study and vocational training. Studying and living in a new country can bring a range of social challenges, and international students have shown to have limited understanding on sexual health within an Australian context. Following consultation and f…			Sexually Transmitted Infections	91		A93	rayyan-1162007870	https://dx.doi.org/10.1136/sextrans-2015-052270.249		#64168		Exclusion reason: Abstract;
Encouraging aboriginal gay men to test for HIV	Mackie B.; Sparks M.	Introduction ACON has commenced development of a campaign to encourage Aboriginal gay men and other homosexually active men to test for HIV. The campaign need was identified in response to unique health and community issues presented by Aboriginal gay men. Methods Campaign strategic development involved a series of quantitative research projects, using in-depth interviews and small focus groups w…			Sexually Transmitted Infections	91		A80	rayyan-1162007872	https://dx.doi.org/10.1136/sextrans-2015-052270.214		#64169		Exclusion reason: Abstract;
Uptake and acceptance of combined HIV POCT and sti screening for MSM in community settings during national HIV testing week	Turner K.; Clarke B.; Priestley C.; Scofield S.; Chapman C.	Background/introduction National HIV Testing Week (NHTW) aims to increase the earlier detection and treatment of HIV by increasing access to testing across community and statutory settings, with a focus on at risk populations including men who have sex with men (MSM). However there are increasing concerns about risky behaviour, including Chemsex, and an increase in other STIs in MSM. Aims/objecti…			Sexually Transmitted Infections	91		A85-A86	rayyan-1162007882	https://dx.doi.org/10.1136/sextrans-2015-052126.254		#64170		Exclusion reason: Abstract;
Keeping "app" to date: Using geolocation apps to signpost to local sexual health services	West R.; Okecha E.; Forbes K.	Background/introduction To encourage HIV testing amongst men who have sex with men (MSM) during "National HIV testing week" (NHTW) point of care testing (POCT) was offered at community and hospital-based sexual health services (SHS). Users of the social networking application "Grindr" within 5 miles of our clinics received a link to our website, which was upgraded to include a video demonstrating…			Sexually Transmitted Infections	91		A32-A33	rayyan-1162007889	https://dx.doi.org/10.1136/sextrans-2015-052126.96		#64171		Exclusion reason: Abstract;
The utility of personalised short message service (SMS) texts to remind patients at higher risk of STIs and HIV to re-attend for testing	Nyatsanza F.; Murphy S.; McSorley J.; Brook G.	Background Patients at increased risk of STI/HIV acquisition are advised to re-attend for re-testing. A previous study showed that 'generic' text reminders did not improve re-attendance. Aim To assess if a personalised text message would increase reattendance rates of at risk patients who require repeat STI testing. Methods At-risk patients were sent a text reminder to re-attend for re-testing 6 …			Sexually Transmitted Infections	91		A32	rayyan-1162007890	https://dx.doi.org/10.1136/sextrans-2015-052126.95		#64172		Exclusion reason: Abstract;
Theory-based text-messaging to reduce meth and sex risks among MSM	Reback C.J.; Fletcher J.B.	Aims: Meth use among MSM is deeply integrated into sociosexual networks and digital spaces such as cell phone apps, websites, and digital chat rooms. In the West Coast, meth use has been identified as a major force in the transmission of HIV among MSM. A text-messaging intervention was designed to capitalize on the use of digital spaces and to intervene when meth-using MSM are most likely to enga…			Drug and Alcohol Dependence	156		e186-e187	rayyan-1162007947	https://dx.doi.org/10.1016/j.drugalcdep.2015.07.502		#64173		Exclusion reason: Abstract;
Participation in a mobile health intervention to improve retention in early HIV care in an informal urban settlement in Nairobi, Kenya: A gender analysis	Van Der Kop M.; Ojakaa D.; Ekstrom A.; Kimani J.; Thabane L.; Awiti-Ujiji O.; Lester R.	Program/Project Purpose: Mobile health (mHealth), the delivery of healthcare via mobile communication devices, has been shown to improve HIV treatment adherence in East Africa. Despite the growth of mHealth and the gender gap in mobile phone ownership and use in Africa, few studies have examined gender as it relates to mHealth. In this study, we will examine data from an ongoing trial of a textme…			Annals of Global Health	81	1	9-10	rayyan-1162007990			#64177		Exclusion reason: Abstract;
Sexual networking: Does targeting online sexually transmitted infection booking appointments to men who have sex with men on Grindr improve access to sexually transmitted infection testing services?	West R.; Daniels D.	Background: Seventy-five percent of men who have sex with men (MSM) using online geo-location social networking applications report having sex with a partner they met online. Assessing risk and improving access to sexually transmitted infection (STI) and HIV testing services for this cohort may reduce undiagnosed infections and onward transmission. Objective(s): To improve access to asymptomatic …			International Journal of STD and AIDS	26	11	113-114	rayyan-1162008050	https://dx.doi.org/10.1177/0956462415601768		#64178		Exclusion reason: Abstract;
HIV/sexually transmitted infection prevention campaign in Switzerland: LOVE LIFE - No regrets	Staub R.; Derendinger S.; Mullis S.; Schwendener N.	Background: Since 1987, the Swiss Federal Office of Public Health (SFOPH) and its partners have informed the Swiss population on HIV. In 2004, the campaign LOVE LIFE is created and focuses on sexual health. Since 2011, LOVE LIFE has included the prevention of other sexually transmittable infections (STIs) and has added a third safer sex rule: 'In case of itchiness, stinging or discharge, go and s…			International Journal of STD and AIDS	26	11	104	rayyan-1162008051	https://dx.doi.org/10.1177/0956462415601768		#64179		Exclusion reason: Abstract;
Utility of mobile communication devices as a tool to improve adherence to antiretroviral treatment in HIV-infected children and adolescents in Argentina	Stankievich E.; Foradori I.; Malanca A.; Ivalo S.; Losso M.	Introduction: Optimal adherence is critical to achieve the benefits of the antiretroviral (ARV) treatment and minimizes the risk of ARV resistance. Multiple aspects are involved in adherence in children and adolescents. Although, published evidence about strategies to improve it is scarce in our setting [1-3]. The aim of this study is to evaluate the effects on adherence to ARV treatment using mo…			Journal of the International AIDS Society	18		9	rayyan-1162008072	https://dx.doi.org/10.7448/IAS.18.3.20132		#64180		Exclusion reason: Abstract;
Chicos NET (CN) focus group program evaluation of the HIV prevention video tuturutu	Betancourt G.; Betancourt G.A.	PLAIN LANGUAGE SUMMARY: A focus group evaluation was conducted as part of the HIV prevention program CN. The process was recorded. A home-made video was developed as an educational effort to depict a "puppet" show, which was presented to the CN group with the idea of collecting individuals feedback and ideas for future prevention efforts. ISSUES: Spanish-speaking MSM continue to get infected with…			Canadian Journal of Infectious Diseases and Medical Microbiology	26		108B	rayyan-1162008083			#64181		Exclusion reason: Abstract;
National HIV testing week: How ambitious expansion is being achieved through widening stakeholder engagement	James C.	Background: National HIV Testing Week (NHTW), initiated in 2012, promotes testing to England's most at risk populations: men who have sex with men (MSM) and Africans. Data from testing centres and community surveys indicates increased testing in these groups in previous years. Method(s): NHTW is promoted by four weeks of targeted print, social media and outdoor advertising. Stakeholders provide e…			HIV Medicine	16		54-55	rayyan-1162008159	https://dx.doi.org/10.1111/hiv.12265		#64182		Exclusion reason: Abstract;
Text messaging to encourage uptake of HIV testing amongst African communities: Findings from a theory-based feasibility study	Evans C.; Turner K.; Blake H.; Juma A.; Suggs S.; Occa A.	Background: There is a public health need to tackle high levels of undiagnosed (or late diagnosed) HIV amongst the UK's African communities. This research aimed to assess the feasibility and acceptability of using a text messaging intervention to encourage uptake of HIV testing amongst this population in a UK city. Method(s): Participatory research adopting a mixed-methods design. Four distinct s…			HIV Medicine	16		54	rayyan-1162008160	https://dx.doi.org/10.1111/hiv.12265		#64183		Exclusion reason: Abstract;
Increased awareness of PrEP and PEP and higher immediate uptake of PEP among migrant men who have sex with men in l'Actuel sur Rue checkpoint	Lebouche B.; Sissoko D.; Lessard D.; Pant Pai N.; Machouf N.; Trottier B.; Thomas R.	Background: Among MSM Migrants in Montreal, little is known about Post-exposure prophylaxis (PEP) and Pre-exposure prophylaxis (PrEP) of peer-delivered testing and counseling. Our objective was to assess PrEP and PEP awareness, interest and experience among at-risk MSM consulting at l'Actuel sur Rue (AsR) checkpoint. AsR is a community based non-medicalized facility opened since July 2012 in the …			Canadian Journal of Infectious Diseases and Medical Microbiology	25		116A	rayyan-1162008464			#64196		Exclusion reason: Abstract;
Using metaphors and parables to communicate about HIV science: Results from a qualitative study in South Africa	Rubincam C.C.	Background: Metaphors and parables are employed by physicians, nurses, and peer educators to clarify a range of health issues. Yet there are few studies that examine how metaphors and parables are used by front-line health care workers to communicate about HIV science in low and middle-income countries. Method(s): Using purposive sampling, semi-structured interviews were conducted in English or i…			Canadian Journal of Infectious Diseases and Medical Microbiology	25		102A	rayyan-1162008471			#64197		Exclusion reason: Abstract;
"Online and on the ground": A pilot initiative to share electronic sexual health information with youth in Canada , Colombia & Kenya	Jalloh C.; Beaudoin C.; Kimani J.; Rojas C.; Castro D.; Beti B.; Wylie J.	Electronic health (eHealth) describes the use of information and communication technologies for health services and information. This new approach has the potential to bridge the gap between vulnerable, marginalized populations and public health services. This presentation will describe a three year multi-phase study, implemented in three sites, designed to test the feasibility of using social me…			Canadian Journal of Infectious Diseases and Medical Microbiology	25		82A	rayyan-1162008478			#64198		Exclusion reason: Abstract;
Take Care Down There (TCDT) sexual health awareness campaign: Responding to the need for increased access to sexual health information in the 18-30 year old population within eastern health region	Dawe D.M.; Forward A.M.	Eastern Health is the largest, integrated health authority in Newfoundland and Labrador serving a population of more than 300,000 people and offering a full continuum of health and community services including public health, long-term care, community services, hospital care and unique provincial programs and services. Sexually transmitted infections are on the rise in Eastern Health Region. In 20…			Canadian Journal of Infectious Diseases and Medical Microbiology	25		72A	rayyan-1162008482			#64199		Exclusion reason: Abstract;
Impact of an internet based sexually transmitted infections testing program in Ottawa, Canada . Results from the "Get Tested. Why not ?" Campaign, a first of its kind model to increase access to testing	Uddin Z.	Background: In June 2011, Ottawa Public Health (OPH) launched a sexual health strategy to address the increasing rates of sexually transmitted infections in Ottawa known as the ACCT strategy. This comprehensive approach addresses sexual health needs with four main components: Access points, Capacity building, Condoms and Technology. The ACCT strategy builds on traditional sexual health initiative…			Canadian Journal of Infectious Diseases and Medical Microbiology	25		23A	rayyan-1162008486			#64200		Exclusion reason: Abstract;
Girl power: Increasing self-efficacy in condom negotiation and sexual communication among adolescent females in abusive relationships	Tate D.; Hindin P.	Introduction: Intimate partner violence (IPV) has a significant impact on a woman's gynecological health with reports in the literature of increased sexually transmitted infections (STI's) such as high-risk human papilloma virus (HR-HPV) and human immunodeficiency virus (HIV), among partners who engage in risky sexual behaviors. Risky sexual behaviors include early onset of sexual activity, multi…			Journal of Sexual Medicine	11		227-228	rayyan-1162008502	https://dx.doi.org/10.1111/jsm.12552		#64201		Exclusion reason: Abstract;
Using formative research to adapt the GYT campaign for sexual and gender minority youth of color in New York City	Garbers S.; Friedman A.; Martinez O.; Scheinmann R.; Bermudez D.; Chiasson M.A.	Background: Sexual and gender minority youth of color are at increased risk of STDs and HIV, but few testing interventions have been specifically designed to reach this population. Formative research was conducted to adapt existing Get Yourself Tested (GYT) campaign messages and materials to reach this high-risk population. Method(s): In partnership with community-based organizations serving sexu…			Sexually Transmitted Diseases	41		S107-S108	rayyan-1162008528			#64202		Exclusion reason: Abstract;
Condoms, condoms everywhere!-examining the reach and awareness of take control philly! at two years	Prior M.; Salmon M.; Walker-Baban C.; La Pollo A.B.; Johnson C.	Background: In 2011, Philadelphia launched an extensive adolescent STD/ HIV prevention program, Take Control Philly, in response to the high rates of STDs amongst that population. This program included a youth-centric website, expansion of condom distribution efforts, and a Philadelphia-branded Freedom Condom. Six Facebook advertisement campaigns, two traditional media campaigns, and over 60 comm…			Sexually Transmitted Diseases	41		S93	rayyan-1162008532			#64204		Exclusion reason: Abstract;
SEX PACT: Evaluation of an innovative approach to sexual health promotion among young African American males	Charles A.; Michel E.; Friedman A.; Jackson P.	Background: African-Americans bear a heavy burden of STDs in the United States, yet few sexual-health campaigns have attempted to reach African American males. Formative research with this population suggests the need to reach males at an early age with bold and empowering messaging. We sought to develop, implement, and evaluate a sexual health campaign for Black males, ages 14-17 years in Washin…			Sexually Transmitted Diseases	41		S55	rayyan-1162008541			#64205		Exclusion reason: Abstract;
GYT awareness and STD testing behaviors among youth and young adults	McFarlane M.; Kachur R.; Hogben M.; Brookmeyer K.; Heyer K.; Friedman A.	Background: The national GYT: Get Yourself Tested campaign (GYT), targeting youth and young adults up to age 25, aims to: raise awareness of STDs; encourage STD testing; encourage talking with sex partners about STDs and STD testing; and encourage conversations with health care providers about STDs and STD testing. Method(s): To assess campaign awareness among youth, we sampled 4,017 respondents …			Sexually Transmitted Diseases	41		S51	rayyan-1162008544			#64207		Exclusion reason: Abstract;
California condom access project (CAP): Using the internet to improve access to condoms for youth across California	Feldman C.; Douglas L.; Moy A.; Barandas A.; Howard H.; Bauer H.	Background: STD and unintended pregnancy rates are high among sexually active youth in many California counties. Both are preventable through correct and consistent condom use. A CDC meta-analysis shows increasing availability and accessibility of condoms for youth increases condom use, delays sexual initiation, and decreases unprotected sex. CAP is a new multijurisdictional, web-based condom dis…			Sexually Transmitted Diseases	41		S9	rayyan-1162008552			#64209		Exclusion reason: Abstract;
National HIV testing week-a celebration!	Portman M.; Doyle T.; Hill E.; Hirst J.; Smith A.; Aung S.; Sowerbutts H.; Evans A.; Schoeman S.	Introduction: The second National HIV Testing week was held in November 2013. We aimed to build on the success of our testing efforts in 2012 Method: Staff from one 3rd sector organisation, supported by volunteers from the sexual health clinic (GUM), provided HIV point of care testing (POCT) between 11am & 8pm at gay bars and clubs. They provided virtual outreach online. The organisation providin…			HIV Medicine	15		113-114	rayyan-1162008598	https://dx.doi.org/10.1111/hiv.12147		#64210		Exclusion reason: Abstract;
National HIV testing week: Normalising HIV testing for atrisk communities through a yearly community/clinical campaign	Warriner J.; Harbottle J.; James C.	Background: With undiagnosed HIV infection remaining a key barrier to realising the public health benefits of Treatment as Prevention, renewed efforts to increase testing amongst risk groups remains vital. Following a successful pilot in 2012 (which led to the creation of European HIV Testing Week), 2013 saw the expansion of National HIV Testing Week (NHTW) as a major media campaign which: suppor…			HIV Medicine	15		97	rayyan-1162008604	https://dx.doi.org/10.1111/hiv.12147		#64211		Exclusion reason: Abstract;
#TestMeEast@EuroHIVTestingWeek: A celebrity-endorsed, newsworthy NHS campaign across six hospitals to test 2500 patients (500/day) based in outpatients (OPD) and emergency departments (ED): The results	Bath R.; O'Connell R.; Lascar M.; Ferrand R.; Matin N.; Basnett I.; Apea V.; Phiri E.; Lynch J.; Denholm T.; Grant C.; Hand J.; Crawford-Jones A.; O'Connell J.; Oliver A.; Pereira S.; Tong W.; Ahmad K.; Young E.; Orkin C.	Background: HIV Testing Week (HTW) is an annual community-led drive to increase HIV testing in at risk populations1. Past campaigns focused on community settings using mostly rapid tests. HIV prevalence in East London is 6-8/1000 with high rates of late diagnosis (28%)2. We focused our hospitalbased campaign in six hospitals where non-HIV staff delivered opt-out HIV testing to patients bled in OP…			HIV Medicine	15		95	rayyan-1162008605	https://dx.doi.org/10.1111/hiv.12147		#64212		Exclusion reason: Abstract;
Weltelbc1: A Qualitative analysis of participant and health care worker views of feasibility and acceptability of an mhealth intervention for improving care for HIV positive patients on highly active antiretroviral therapy (HAART) in British Columbia (BC)	Borek N.V.; Lester R.; Graham R.; Maan E.J.; Friesen K.; Van Der Kop M.L.; Levine S.; Abaki J.; Pick N.; Maginley J.; Ogilvie G.; Money D.M.; Murray M.C.	Introduction: HAART improves health and survival of HIV+ individuals. However, engagement in care and medication adherence are essential to prevent resistance, morbidity and mortality. In a randomized control trial in Kenya, WelTelKenya1, a weekly mHealth (mobile phone technology for health care) intervention improved HAART adherence and viral suppression. We conducted a six-month pilot study of …			Canadian Journal of Infectious Diseases and Medical Microbiology	24		131A	rayyan-1162008861			#64230		Exclusion reason: Abstract;
The relationship between HIV-related stigma and HIV knowledge in African, caribbean and black communities in Ontario:Reports from the keep it alive! (KIA) evaluation study	Mbulaheni T.; Husbands W.; Shimeles H.; Baidoobonso S.; George C.; Afzal A.; Fenta H.	Background: Keep It Alive! (KIA) was a social marketing campaign developed and implemented by the African and Caribbean Council on HIV/AIDS in Ontario from 2006-2009. The KIA evaluation study was implemented in 2009-2010, one of the objectives being to assess HIV-related attitudes, beliefs and knowledge of African, Caribbean and Black (ACB) communities. Method(s): Survey participants responded to…			Canadian Journal of Infectious Diseases and Medical Microbiology	24		103A-104A	rayyan-1162008866			#64231		Exclusion reason: Abstract;
"Get on it" MSM Testing Blitz: HIV knowledge	Gardner S.; Campbell D.; Light L.; Adam B.D.; Globerman J.M.; Major C.; Sullivan A.; Fowler S.; Clarke G.B.; English K.; McGee F.	Background: A comprehensive media campaign ran between October 2011 and March 2012. It targeted gay, bisexual and other men who have sex with men (MSM) in Toronto. One objective was to increase knowledge around HIV and syphilis transmission. Method(s): Two web-based surveys were conducted using Survey Monkey in September 2011 (pre-blitz) and April 2012 (post-blitz). These anonymous responses coul…			Canadian Journal of Infectious Diseases and Medical Microbiology	24		91A	rayyan-1162008872			#64232		Exclusion reason: Abstract;
"Get on it" MSM Testing Blitz: HIV test results	Gardner S.; Campbell D.; Light L.; Adam B.D.; Globerman J.M.; Major C.; Sullivan A.; Fowler S.; Clarke G.B.; English K.; McGee F.	Background : A comprehensive media campaign ran between October 2011 and March 2012. It targeted gay, bisexual and other men who have sex with men (MSM) in Toronto. One objective was to encourage high-risk MSM to test for HIV at one of the participating blitz clinics. Method(s): Anonymous rapid point-of-care tests were performed. Blood samples were collected for reactive tests and submitted to th…			Canadian Journal of Infectious Diseases and Medical Microbiology	24		91A	rayyan-1162008873			#64233		Exclusion reason: Abstract;
Weltel BC1: A pilot study exploring feasibility and acceptability of a mhealth intervention to improve care for HIV positive patients on highly active antiretroviral therapy (HAART) in British Columbia (BC), Canada	Murray M.C.; Borek N.V.; Graham R.; Maan E.J.; Van Der Kop M.L.; Friesen K.; Levine S.; Abaki J.; Pick N.; Maginley J.; Ogilvie G.; Money D.M.; Lester R.	Introduction: HAART improves health and survival of HIV+ individuals. However, engagement in care and medication adherence are essential to prevent resistance, morbidity and mortality. In an RCT in Kenya, WelTelKenya1, a weekly mHealth (mobile phone technology for health care) intervention improved HAART adherence and viral suppression. We conducted a six-month pilot study of a weekly interactive…			Canadian Journal of Infectious Diseases and Medical Microbiology	24		55A	rayyan-1162008877			#64235		Exclusion reason: Abstract;
#SafeSexIsGreatSex singers, sex and twitter; a novel approach to sexually transmitted infection teaching in schools	Bull L.; Jones R.	Background: It is advised that sexual health (SH) education is included within the secondary school curriculum as part of sexual and relationship education (SRE). Given the challenges involved, many teachers value input from external, experienced and innovative sources. Method(s): School tours are an established marketing mechanism used by aspiring music stars to build a fan base. The author team…			International Journal of STD and AIDS	24		29	rayyan-1162008885	https://dx.doi.org/10.1177/0956462413484421		#64236		Exclusion reason: Abstract;
Design of a complex intervention: Community-based mobile phone text messaging for sexual and reproductive health referral in Tanzania	Dusabe J.N.; Nnko S.; Changalucha J.; Mchome Z.; Kitilya B.; Payne G.; Mapella E.; Obasi A.	Introduction: In many countries there are private stores known as drug shops that sell medicines for treatment of various illnesses. These shops are licenced to sell non-prescription, pre-packaged medicines only. In Tanzania, evidence shows they sell 'prescription-only' drugs including antibiotics and antimalarials. An intervention with objective to increase uptake of reproductive health (RH) ser…			Sexually Transmitted Infections	89			rayyan-1162008909	https://dx.doi.org/10.1136/sextrans-2013-051184.1186		#64237		Exclusion reason: Abstract;
Challenges in developing social media and web-based communication tools for HIV-AIDS and STI intervention for MSM and transgender communities in indonesia, malaysia, philippines and timor leste	Nasution R.D.	Background: The ISEAN-Hivos Program is a Global Fund HIV-Community Systems Strengthening Program focused on MSMs and Transgenders (TG). It aims to provide information and capacity building to local MSM and TG communities in four countries, Indonesia, Malaysia, Philippines and Timor Leste. The Program acknowledges the importance of web-based and social media interventions to access the hidden and …			Sexually Transmitted Infections	89			rayyan-1162008913	https://dx.doi.org/10.1136/sextrans-2013-051184.1097		#64238		Exclusion reason: Abstract;
Health and religion: Candomble places of worship (terreiros) as spaces for promoting health and STD/AIDS prevention	Oliveira Neto D.B.; Barbosa B.G.; Lima N.; Da Silva J.M.; Siqueira M.; Da Silva V.M.; Guimaraes M.A.C.; Brito I.; Cassimiro G.; Zita E.	Background: Demand for producing video materials for Afro-Brazilian religious communities on STD/AIDS prevention actions. For centuries, Afro-Brazilian religious temples have been spaces for inclusion, welcoming hospitality and counselling for historically excluded groups. The ancestry, ritual practises and interpersonal relationships that are constructed in these spaces make possible affective e…			Sexually Transmitted Infections	89			rayyan-1162008914	https://dx.doi.org/10.1136/sextrans-2013-051184.1090		#64239		Exclusion reason: Abstract;
Early evaluation of the ISEAN hivos program's HIV-AIDS BCC online initiative for MSM and TG Communities in South East Asia	Lesmana A.	Online BCC Outreach Intervention was developed by the ISEAN Hivos Program to reach the hidden MSMs and TGs populations in Indonesia, Malaysia, Philippines and Timor Leste. The initiative features a specially-designed website that provides videos, text information and learning evaluations in both English and selected local languages. The website's programme has the capacity to generate unified ide…			Sexually Transmitted Infections	89			rayyan-1162008915	https://dx.doi.org/10.1136/sextrans-2013-051184.1087		#64240		Exclusion reason: Abstract;
HIV and your body - A community based health awareness programme: Advantages of multidimensional communication strategies on the example of Austria	Leichsenring B.; Dannoritzer B.; Garcia H.; Picher G.; Stefanek W.	Background: Progression of chronic HIV-infection, management of comorbidities or coinfection with STIs is significantly influenced by individual dealing with health and lifestyle issues. PLHIV therefore have an increased need for information and support regarding personal health. Method(s): "HIV and Your Body" is an international informational programme promoting health awareness in PLHIV. Activi…			Sexually Transmitted Infections	89			rayyan-1162008921	https://dx.doi.org/10.1136/sextrans-2013-051184.0996		#64241		Exclusion reason: Abstract;
Impact of social marketing to promote awareness of "Early" HIV testing in addition to pooled nucleic acid amplification testing in men who have sex with men in Vancouver, British Columbia	Gilbert M.; Cook D.; Steinberg M.; Kwag M.; Robert W.; Doupe G.; Krajden M.; Rekart M.	Background: The contribution of acute HIV infection (AHI) to transmission is widely recognised. Increasing AHI diagnosis capacity can enhance HIV prevention through subsequent behaviour change or intervention. We examined the impact of targeted pooled NAAT and social marketing to increase AHI diagnosis among men who have sex with men (MSM) in Vancouver, British Columbia. Method(s): We implemented…			Sexually Transmitted Infections	89			rayyan-1162008929	https://dx.doi.org/10.1136/sextrans-2013-051184.0882		#64242		Exclusion reason: Abstract;
Iknowmine.org - A comprehensive wellness website for Alaska Native Youth	Jessen C.; Revels T.; Ferguson J.	Background: Alaska has some of the highest rates of Chlamydia and gonorrhoea in the United States. The Centers for Disease Control and Prevention (CDC) ranked Alaska #1 for Chlamydia and #3 for gonorrhoea in 2010. When iknowmine.org first launched in December 2009, Alaska was experiencing a gonorrhoea outbreak and endemic rates of Chlamydia. Alaska Native people, especially youth and women, shoul…			Sexually Transmitted Infections	89			rayyan-1162008932	https://dx.doi.org/10.1136/sextrans-2013-051184.0846		#64243		Exclusion reason: Abstract;
"Mach's Mit - Wissen und kondom" ("Join in - Knowledge and Condom") - The Communication Strategy of the BZgA's Integrated HIV and STI Prevention Campaign	Lulei V.	Background: The Federal Centre for Health Education (BZgA), acting on behalf of the Federal Ministry of Health (BMG), has been implementing the central campaign GIB AIDS KEINE CHANCE (DON'T GIVE AIDS A CHANCE) in Germany since 1987. In recent years the number of STI cases has increased. The BZgA reacted to that by reorienting the central GIB AIDS KEINE CHANCE campaign and turning it into an integ…			Sexually Transmitted Infections	89			rayyan-1162008934	https://dx.doi.org/10.1136/sextrans-2013-051184.0830		#64244		Exclusion reason: Abstract;
Workshops on sexuality education for urban young people	Ivaszuk F.	To tackle all the current problems Young people from Asuncion are facing (early pregnancies, HIV and others STDs infection) it is important to offer them proper spaces where they can feel comfortable enough to discuss and talk openly about their doubts and concerns regarding sexuality. These two hours workshops are delivered in the same area where the youth live, with appropriate language and usi…			Journal of Sexual Medicine	10		422	rayyan-1162008951	https://dx.doi.org/10.1111/jsm.12304		#64245		Exclusion reason: Abstract;
Effectiveness of linking comprehensive sexuality education with economic empowerment education for girls to improve reproductive health and gender equality indicators in a muslim society: Qualitative findings from a pilot programme	Ali S.A.	Pakistan houses more than 40 million adolescents, and ranks at 133 out of 135 countries on gender equality index (1). Girl's education is neglected at 60% enrollment and incidents of early marriages are as high at 77% (3). Poor gender and sexual and reproductive health and rights (SRHR) indicators severely restrict girls' economic and social empowerment. Thus increasing their vulnerability toward…			Journal of Sexual Medicine	10		375	rayyan-1162008956	https://dx.doi.org/10.1111/jsm.12304		#64246		Exclusion reason: Abstract;
Art humor health social and health interventions through art and humor safe sex and fun sex. Sexual education experience of universities students chimborazo-Ecuador	Del Carmen Saeteros Hernandez R.	The Polytechnic School of Chimborazo is a tertiary education institution in Ecuador, accredited class in the School of Public Health, operates a school that trains advocates and health educators, this school is that several years working in validating strategies to inform, educate and communicate messages that contribute to changes in the lifestyles of people. One of the great transformative poss…			Journal of Sexual Medicine	10		306	rayyan-1162008965	https://dx.doi.org/10.1111/jsm.12304		#64247		Exclusion reason: Abstract;
Mobile-application-based HIV intervention: An opt-in approach to promote rapid HIV screening in an inner-city emergency department	Shahkolahi M.M.; Wilson A.; Zucker L.	Study Objectives: In an opt-in program, we assessed the efficacy of paper-based, video-based, and mobile-application-based interventions administered within the emergency department (ED) at Howard University Hospital to determine the impact of these modes of intervention on patients' desire to receive free rapid HIV screening. Method(s): In this randomized, controlled trial, 18-70 year-old Howard…			Annals of Emergency Medicine	62	4	S95	rayyan-1162008983	https://dx.doi.org/10.1016/j.annemergmed.2013.07.085		#64248		Exclusion reason: Abstract;
A cost-effectiveness analysis of two patient-level reminder interventions to increase adherence among HIV patients in mexico	Azamar A.; Bautista S.; Sierra J.; Sanchez G.	OBJECTIVES: Clinical evidence shows that adherence levels >=90% are required to maximize HAART effectiveness on HIV patients. In Mexico, universal access to HAART exists; however, average adherence level is 79.8% (95% CI: 77.8-81.8). The purpose of this study was to analyze two patient-level reminder interventions aimed to increase adherence levels. METHOD(S): The study design was a costeffective…			Value in Health	16	3	A91	rayyan-1162009029	https://dx.doi.org/10.1016/j.jval.2013.03.422		#64249		Exclusion reason: Abstract;
Can a social network HIV testing program expand HIV testing beyond the usual emergency department population?	Paulsen R.E.; Ruffner A.H.; Lindsell C.J.; Hart K.W.; Barczak C.M.; Trott A.T.; Fichtenbaum C.J.; Lyons M.S.	Background: Health care settings have been called upon to assist in population screening for HIV. EDs are emphasized as a means to broadly access disadvantaged, at-risk populations. The role of health care screening relative to other testing strategies is not well understood. Social network testing promises to efficiently identify exceedingly high-risk populations by directly targeting social con…			Academic Emergency Medicine	20	5	S223-S224	rayyan-1162009030	https://dx.doi.org/10.1111/acem.12115		#64250		Exclusion reason: Abstract;
National HIV Testing Week: An intervention for raising awareness and encouraging HIV testing	Power L.; McClelland B.	Background: Late diagnosed HIV is a significant problem across the UK, with approximately 1 in 4 of all people with HIV currently untested. HIV testing remains stigmatised and underutilised. As part of HIV Prevention England (HPE), Terrence Higgins Trust coordinated the first National HIV Testing Week (NHTW) to encourage awareness, provision and uptake of HIV testing among gay men and African peo…			HIV Medicine	14		49	rayyan-1162009031	https://dx.doi.org/10.1111/hiv.12027		#64251		Exclusion reason: Abstract;
T'HIV'K goes North: Outcomes and experience of UK HIV Testing week in a northern UK city	Portman M.; Aung S.; Brigstock-Barron O.; Hunt T.; Doyle T.; Smith A.; Hirst J.; Evans A.	Background: The first UK HIV Testing week took place in November 2012 coordinated by HIV Prevention England to increase awareness of HIV testing in gay men & African communities. The aim was to increase numbers of people testing in clinics & community venues from these most at risk populations (MARPS). We document the approach of a UK city, their testing outcomes and additional positive impact te…			HIV Medicine	14		19	rayyan-1162009032	https://dx.doi.org/10.1111/hiv.12027		#64252		Exclusion reason: Abstract;
I care to know: An innovative edutainment program to increase HIV screening among adolescents aged 10-18 years in nigeria	Ezeanolue E.E.; Aranotu C.S.	Purpose of Study: We sought to develop an innovative program to increase knowledge and the proportion of adolescent aged 10-18 years who are aware of their HIV serostatus. Methods Used: We designed a game show that utilizes questions in form of a quiz that assess knowledge of modes of acquisition of HIV, transmission, diagnosis, prevention methods, available treatment and services. (1) School adm…			Journal of Investigative Medicine	61	1	180	rayyan-1162009036	https://dx.doi.org/10.231/JIM.0b013e31827d3ac9		#64253		Exclusion reason: Abstract;
Community-based interventions that work to reduce HIV stigma and discrimination: results of an evaluation study in Thailand	Jain A.; Nuankaew R.; Mongkholwiboolphol N.; Banpabuth A.; Tuvinun R.; Oranop Na Ayuthaya P.; Richter K.	HIV stigma and discrimination are major issues affecting people living with HIV in their everyday lives. In Thailand, a project was implemented to address HIV stigma and discrimination within communities with four activities: (1) monthly banking days; (2) HIV campaigns; (3) information, education and communication (IEC) materials and (4) "Funfairs." This study evaluates the effect of project inte…			Journal of the International AIDS Society	16	3		rayyan-1162009079			#64258		Exclusion reason: Abstract;
HIV awareness: new campaign focuses on African-American women	Hellwig J.P.				Nursing for women's health	16	3	251-252	rayyan-1162009163	https://dx.doi.org/10.1111/j.1751-486X.2012.01738.x		#64266		Exclusion reason: Abstract;
New CDC campaign to increase HIV testing	Anonymous.				AIDS patient care and STDs	26	3	191	rayyan-1162009187			#64271		Exclusion reason: Abstract;
Getting it online social media strategies in HIV education	Madsen J.; Seatter E.	Background : Twitter and Facebook have become standard social media tools for maintaining personal connections, following news, and developing communities of interest. They are also increasingly used by various health care professionals. With the amount of online health information, consumers must select where and how to access information. Developing a solid online presence is not only about hav…			Canadian Journal of Infectious Diseases and Medical Microbiology	23		114A	rayyan-1162009246			#64275		Exclusion reason: Abstract;
Impact of educational program on knowledge, attitude and preventive behaviors related to HIV STIs in female sex workers in Shiraz South Iran	Lari M.A.; Sakha M.A.P.; Azra F.E.F.; Kazerooni P.A.; Sayadi M.	Background: Female sex workers (FSW) have been well identified as core groups that play an important role in the effluence of sexually transmitted diseases (STD) and HIV. The purpose of present study was to assess the impact of educational intervention on promoting STIs /HIV related knowledge, attitude and preventive behaviors among female sex workers In Shiraz Iran in 2009. Method(s): In this qu…			Retrovirology	9			rayyan-1162009280			#64278		Exclusion reason: Abstract;
STD prevention online: A resource for the STD/STI professional community	Rietmeijer C.	Background STDPreventionOnline.org (STDPO) is an online professional networking site for the sexually transmitted diseases/infections (STD/STI) work force, including researchers, clinicians, epidemiologists, disease intervention specialists, and programme managers. The site was developed by the internet and STD Center of Excellence, originally funded by a grant from the US Centers for Disease Con…			Sexually Transmitted Infections	88			rayyan-1162009284	https://dx.doi.org/10.1136/sextrans-2012-050601c.162		#64279		Exclusion reason: Abstract;
Barriers and facilitators to implementing a multimodal intervention to increase HIV testing	Bokhour B.; Stephen R.H.; Saifu H.; Fix G.M.; Fletcher M.; Goetz M.B.; Knapp H.; Burgess J.; Asch S.	BACKGROUND: HIV testing offers significant benefits yet, many patients remain untested. In the Department of Veterans Affairs, increasing HIV testing is a major initiative, requiring novel approaches to implementing this evidence-based practice. This study examined barriers and facilitators to implementing a multimodal intervention to increase HIV testing. METHOD(S): We implemented an HIV testing…			Journal of General Internal Medicine	27		S131	rayyan-1162009299			#64280		Exclusion reason: Abstract;
The national HIV counselling and testing campaign and treatment expansion in South Africa: A return on investments in combination prevention	Mbengashe T.; Nevhutalu Z.; Chipimo M.; Chidarikire T.; Diseko L.	Background: South Africa has an estimated 5.6 million people living with HIV, representing a quarter of the disease burden in sub-Sahara Africa and one fifth of the global disease burden. The National HCT Campaign was launched in April 2010 and ended in June 2011, coordinated by the National Nerve Centre. Method(s): The Campaign was launched at national, provincial and district levels and targete…			Journal of the International AIDS Society	15		248-249	rayyan-1162009326	https://dx.doi.org/org/10.7448/IAS.15.5.18438		#64281		Exclusion reason: Abstract;
Family health days: An innovative approach to providing integrated health services for HIV and non-communicable diseases among adults and children in hard-to-reach areas of Lesotho	Tiam A.; Oyebanji O.; Nkonyana J.; Ahimbisibwe A.; Putsoane M.; Mokone M.; Nyabela M.; Isavwa A.; Tsoeu M.; Foso M.; Buhendwa L.	Background: Due to Lesotho's high adult HIV prevalence (23%), considerable resources have been allocated to the HIV/AIDS response, while resources for non-communicable diseases have lagged. Since November 2011, the Elizabeth Glaser Pediatric AIDS Foundation (EGPAF) has supported Lesotho Ministry of Health to roll out Family Health Days (FHDs), an innovative strategy to increase community access t…			Journal of the International AIDS Society	15		236	rayyan-1162009329	https://dx.doi.org/org/10.7448/IAS.15.5.18438		#64282		Exclusion reason: Abstract;
Success! Interventions that work to reduce HIV stigma and discrimination in communities: Results of an evaluation study in Thailand	Jain A.; Nuankaew R.; Oranopna Ayuthaya P.; Richter K.	Background: The Population and Community Development Association implemented the Positive Partnership Program (PPP), which pairs HIV positive and HIV negative individuals and provided pairs loans for income generating businesses. Pairs also collaborated to disseminate HIV/AIDS knowledge to their community, with the objective of reducing community-level stigma and discrimination. Interventions inc…			Journal of the International AIDS Society	15		180-182	rayyan-1162009340	https://dx.doi.org/org/10.7448/IAS.15.5.18438		#64283		Exclusion reason: Abstract;
Rethinking the 'teacher' in school-based, teacher-led sexuality education programmes in rural and urban Tanzania	Matungwa D.J.; Chenha C.; Kachuchuru J.; Visser T.; Van Reeuwijk M.; Maro G.; Massawe A.; Kalongola I.; Francis J.; Changalucha J.; Mshana G.	Background: School-based, teacher led Sexuality Education (SE) is effective in promoting and protecting young people's sexual health. In sub-Saharan Africa, much of SE is provided through school-based, teacher-led programmes. The aim of this study was to find out what topics in Comprehensive Sexuality Education (CSE) were acceptable and not acceptable to the teachers. Method(s): This study was pa…			Journal of the International AIDS Society	15		168-169	rayyan-1162009345	https://dx.doi.org/org/10.7448/IAS.15.5.18438		#64284		Exclusion reason: Abstract;
Evaluation of a behaviour change communication programme to reduce concurrent sexual partnerships in Botswana	Halldorsdottir I.; Taruberekera N.; Capo-Chichi V.; Firestone R.; Vu L.; Sherard D.; Harrison R.	Background: The evidence linking concurrent sexual partnerships (CP) to HIV transmission prompted the Government of Botswana to launch a National Campaign in 2009 to reduce CP. The campaign aimed to increase risk perceptions associated with concurrent partnerships and to reduce CP. Method(s): This study tested whether exposure to campaign messages among targeted adults aged 18-35 (a) reduced conc…			Journal of the International AIDS Society	15		128	rayyan-1162009351	https://dx.doi.org/org/10.7448/IAS.15.5.18438		#64285		Exclusion reason: Abstract;
Modeling the impacts of a comprehensive community empowerment-based, HIV prevention intervention for female sex workers in generalized and concentrated epidemics: Infections averted among sex workers and adults	Wirtz A.; Pretorius C.; Sherman S.; Baral S.; Decker M.; Sweat M.; Beyrer C.; Kerrigan D.	Background: Sex workers have endured a high burden of HIV infection across concentrated and generalized HIV epidemics, with a range of interventions implemented to varying degrees of success. A comprehensive, community empowerment-based HIV prevention intervention emphasizes sex worker mobilization to address structural factors related to sex worker rights and HIV risk, and typically includes pee…			Journal of the International AIDS Society	15		107	rayyan-1162009352	https://dx.doi.org/org/10.7448/IAS.15.5.18438		#64286		Exclusion reason: Abstract;
Evaluation of the feasibility and validity of short message system (SMS) text messaging for assessment of antiretroviral therapy adherence among youth living with HIV/AIDS (YLH)	Dowshen N.; Kuhns L.; Johnson A.; Garofalo R.	Background: For youth living with HIV/AIDS (YLH), nonadherence to antiretroviral therapy (ART) can lead to poor health outcomes and decreased life expectancy. Reliable real-time methods to assess adherence are needed to facilitate early intervention and promote viral suppression. The purpose of this study was to assess feasibility and validity of short message system (SMS) text messaging for asse…			Journal of the International Association of Physicians in AIDS Care	11	6	397-398	rayyan-1162009363	https://dx.doi.org/10.1177/1545109712450276		#64287		Exclusion reason: Abstract;
Results of an online social support andtext reminder ART intervention	Horvath K.; Rosser B.R.S.; Oakes J.M.; Konstan J.; Danilenko G.; Vezina H.; Amico R.; Simoni J.; Williams M.	Background: Online social media and mobile technology intervention may enhance antiretroviral therapy (ART) adherence. However, the feasibility, acceptability, and efficacy of this approach among people living with HIV (PLWH) have not been fully examined, which was the purpose of this study. Method(s): Gay or bisexually identified men self-reporting less than 100% ART adherence in the past 30 day…			Journal of the International Association of Physicians in AIDS Care	11	6	385	rayyan-1162009367	https://dx.doi.org/10.1177/1545109712450276		#64288		Exclusion reason: Abstract;
Engaging youth in the design of an adolescent sexual health program: Evaluation of knowledge, behavior, and perceived needs	Peskin-Stolze M.; Plewniak K.; Asanti D.; Nsabimana D.; Conroy E.M.; Figueroa M.; Yeh T.; Ghartey J.; Merkatz I.; Nathan L.	Objectives: To determine the sexual health knowledge, behavior, and perceived needs of rural Rwandan students. Method(s): An anonymous survey was conducted in the local language at two schools in a rural Rwandan village. It was designed to assess gender specific sexual behavior, sexual knowledge, and perceived needs. To assess perceived sexual health service needs, students were provided a list o…			International Journal of Gynecology and Obstetrics	119		S587	rayyan-1162009373	https://dx.doi.org/10.1016/S0020-7292%2812%2961363-0		#64289		Exclusion reason: Abstract;
A highly cost-effective and targeted service promotion campaign using facebook	Hughes A.; Day S.	Background: Facebook is now the leading online social media site in the world with over 30 million active users in the UK, 50% of who log on every day. It enables promotion to be targeted to specified demographic groups and is cost-effective because advertisers only pay for users who actually click through to their website. We financed a Face book advertising campaign promoting our HIV testing an…			HIV Medicine	13		13	rayyan-1162009390	https://dx.doi.org/10.1111/j.1468-1293.2011.01009.x		#64290		Exclusion reason: Abstract;
'Agarimos Coeducational'sexual education programme: Implementation and assessment among Spanish teenagers	Lameiras Fernandez M.; Rodr i guez Castro Y.; Victoria Carrera Fernandez M.	Objective: This study examines the results obtained from the quantitative and qualitative evaluation of ' Agarimos', a comprehensive coeducational sex education programme carried out with secondary school students in a public school in Spain. Method(s): A multimethod design is used in this study, combining a quasi-experimental design with pre-post questionnaires, and a qualitative study based mai…			European Journal of Contraception and Reproductive Health Care	17		S131-S132	rayyan-1162009414	https://dx.doi.org/10.3109/13625187.2012.673963		#64292		Exclusion reason: Abstract;
Using mobile technology to support adherence to medication: SMS text reminders and young people living with HIV	La Grange R.; Lewis M.; Rockwern B.	Purpose: Advancements in the sophistication and affordability of mobile technology have created more opportunities for health care providers working with HIV+ youth. Cell phones are increasingly being used as the primary means of communicating, especially among youth. While short message system (SMS) technology has been used to manage other chronic health conditions such as diabetes, few investig…			Journal of Adolescent Health	50	2	S94	rayyan-1162009434	https://dx.doi.org/10.1016/j.jadohealth.2011.10.247		#64293		Exclusion reason: Abstract;
The cameroon mobile phone sms (CAMPS) trial: The protocol for a randomized controlled trial of mobile phone text messaging versus usual care for improving adherence to haart	Thabane L.; Ongolo-Zogo P.; Lester R.; Mills E.; Volmink J.; Yondo D.; Jose Essi M.; Momnougui B.; Ndongo J.S.; Nkoa F.; Ondoa H.A.	Background: This trial aims at testing the efficacy of weekly reminder and motivational text messages, compared to usual care in improving adherence the Highly Active Antiretroviral Treatment (HAART) in patients attending a clinic in Yaounde, Cameroon. Methods and Design: This is a single-centered randomized controlled single-blinded trial. A central computer generated randomization list will be …			Clinical Trials	8	4	466	rayyan-1162009596	https://dx.doi.org/10.1177/1740774511413037		#64303		Exclusion reason: Abstract;
Health promotion (HP) and health outcomes: Impacts of old and new media campaigns on referral patterns for HIV testing: Implications for the National HIV Saving Lives Campaign	Hartland D.; Duffton R.; Home J.; D'Aguilar C.; Berktay L.; Tomkinson A.; Price S.; Wressel A.; Hussain S.; Sheridan J.; Anderson N.; Barnett C.; Williams J.; Begum S.; Taylor S.	Background: Promotion of public health messages across mainstream media outlets have the potential to increase HIV testing and combat both prejudice and transmission. This analysis explored the effectiveness of old and new media communication strategies in terms of their impact on HIV/sexual health clinic referral rates and access patterns Methods: We analysed public demand for HIV and sexual hea…			HIV Medicine	12		66	rayyan-1162009600	https://dx.doi.org/10.1111/j.1468-1293.2011.00925.x		#64304		Exclusion reason: Abstract;
Three years' experience of delivering sexual health service in gay saunas in a high HIV prevalence area: What did we achieve?	Malook M.; Toomer S.; Sweeney J.; Wasef W.	Background: Our previous pilot study highlighted the demand for sexual health service delivery in our community especially in gay venues such as saunas. Feedback from patients showed popularity and acceptance of this type of service delivery which is much needed in a high HIV prevalence population. Aim(s): Evaluation of service delivery over the period of 3 years from 2008 to 2010. Method(s): An …			HIV Medicine	12		17	rayyan-1162009603	https://dx.doi.org/10.1111/j.1468-1293.2011.00925.x		#64305		Exclusion reason: Abstract;
Co-creating the dutch safe sex campaign 2011: Using social media and municipal health centres (MHC) to improve implementation intentions of condom use	Zimbile F.; Fisser E.	In the period 2008-2009 the Dutch Safe Sex Campaign (DSSC) effectively improved the attitudes and intentions among young people (18-25 yrs) to maintain condom use in a new relationship until both partners have done a STI test. The positive intentions increased from 50% (Aug 2008) to 73% (Nov 2009). However, no changes were seen in self-reported condom use in this period. Theoretical models show t…			Sexually Transmitted Infections	87		A260	rayyan-1162009617	https://dx.doi.org/10.1136/sextrans-2011-050108.385		#64306		Exclusion reason: Abstract;
Our adolescents! My sexuality matters (MSM) the lessons we have learnt	Obi Peter O.D.	Background: As in many developing countries, as in Nigeria STI is increasing among the adolescents. While life skills can improve their behavioural practices, traditional training approaches may not be a feasible approach to be reaching the vast number of adolescents that are sexually active, who do not know both STI and HIV status. Many youth initiate sexual risk behaviours in preadolescence, ye…			Sexually Transmitted Infections	87		A219-A220	rayyan-1162009628	https://dx.doi.org/10.1136/sextrans-2011-050108.281		#64307		Exclusion reason: Abstract;
Sex cells: A pilot study investigating cell phonebased sexual networks among men who have sex with men in south india	Thompson L.H.; Shaw S.; Deering K.; Reza-Paul S.; Lorway R.	Background: A high HIV prevalence (19-32%) has been reported among men who have sex with men (MSM) in South India. Indeed, sexual networks play a central role in the spread of HIV in these communities but have rarely been studied because of intense social stigma and methodological and ethical challenges. Although cell phones are commonly used among MSM to contact sexual partners in India, few stu…			Sexually Transmitted Infections	87		A193	rayyan-1162009633	https://dx.doi.org/10.1136/sextrans-2011-050108.218		#64308		Exclusion reason: Abstract;
Exposure to media content and sexual health behaviour among young people in lagos metropolis, Nigeria	Wusu O.	Objective: The objective of this study was to explain media role in sexual health behaviour of adolescents in Lagos metropolis. Material(s) and Method(s): A multistage sampling procedure was adopted in selecting 1026 adolescents aged 12-19 years in Lagos Metropolis. A structured questionnaire was administered to respondents to elicit data. Descriptive tools, logistic and least square (OLS) regres…			Journal of Sexual Medicine	8		242-243	rayyan-1162009682			#64309		Exclusion reason: Abstract;
Providing sexuality education including HIV/AIDS prevention among rural women of District Lahore through interactive theatre	Sohail S.	Background: In Pakistani society women sexuality and HIV/AIDs both considered as taboo and a big stigma which creates an environment of frustration and repression, hindering women from accessing the available information and healthcare services regarding sexual and reproductive health information, Lack of information and services increase the vulnerability of community women, high risk sexual beh…			Journal of Sexual Medicine	8		208	rayyan-1162009691			#64310		Exclusion reason: Abstract;
Interactive theatre for sexuality and reproductive health education to learn and practice (IT-HELP)	Shahzad M.	Issues: Pakistan has the largest demographic dividend of youth, i.e. 63 % population below the age of 29 (out of 170 million), but unfortunately majority of the youth are unaware about sexual and reproductive health and rights and lacks in access to sexuality education and services due to socio-cultural norms which leads to harmful sex practices, increase rate of STI/RTI including HIV/AIDS and cr…			Journal of Sexual Medicine	8		207	rayyan-1162009693			#64311		Exclusion reason: Abstract;
Integrating gender and rights perspectives into sexuality education in latin america and the caribbean	Dietrich J.; Billowitz M.; Clyde J.	Objective: Through Member Associations in 40 countries, International Planned Parenthood Federation/Western Hemisphere Region (IPPF/WHR) is implementing a regional strategy to increase access to comprehensive sexuality education that promotes gender equity and awareness of rights in Latin America and the Caribbean. Background(s): International support for the integration of gender and rights pers…			Journal of Sexual Medicine	8		126-127	rayyan-1162009715			#64314		Exclusion reason: Abstract;
The sexunzipped website for sexual wellbeing for young people: Early results of a pilot online rct	Bailey J.; McCarthy O.; Carswell K.; Murray E.; Rait G.; Hart G.; Nazareth I.; Free C.; French R.; Stevenson F.	Background: The Sexunzipped website is an interactive, tailored website which features material about safer sex, relationships and sexual pleasure. Interactive activities encourage self-reflection, selfconfidence and communication skills. We are currently conducting a pilot online randomised controlled trial, and present early results from this. Online trials may recruit large numbers but often h…			Journal of Sexual Medicine	8		126	rayyan-1162009716			#64315		Exclusion reason: Abstract;
It's all one curriculum: Guidelines and activities for a unified approach to sexuality, Gender, HIV, and human rights education	Braeken D.	This presentation will introduce participants to this exciting new resource for developing or revising their curricula. (Developed by an international working group, this two-book set responds to the Millennium Development Goals and conforms with guidelines and priorities established by UNESCO, WHO and UNAIDS). The resource contributed to the development of the 'Standards for sexuality education …			Journal of Sexual Medicine	8		110-111	rayyan-1162009718			#64316		Exclusion reason: Abstract;
Nationally rolled out school-based sexuality education programme and decreasing rates of STI, HIV and unwanted teenage pregnancies- The case of estonia	Haldre K.	This presentation highlights a compelling example of how a nationwide school-based sexuality education programme combined with the availability of youth-friendly sexual and reproductive health services, has led to dramatic improvements in reproductive health indicators among young people over the past two decades in the country. Major socio-economic changes took place in Estonia immediately after…			Journal of Sexual Medicine	8		109	rayyan-1162009720			#64317		Exclusion reason: Abstract;
"Pride reel": Building strategies and practices to develop resilience among latino community members through the presentation and discussion of movies, related to issues that deconstruct the intersection of HIV prevention, race, gender, sexual orientation	Betancourt G.A.	CONCEPT: The intervention consists in a monthly gathering to watch a movie that is related to topics relevant for HIV prevention such as: sexual immigration, prostitution, love and relationships, homophobia/masculinity, HIV infection, living with HIV, etc. The intervention's goals are to reduce social isolation, offer HIV/STI's information, and provide a safe space for deconstruction of individua…			Canadian Journal of Infectious Diseases and Medical Microbiology	22		104B-105B	rayyan-1162009743			#64320		Exclusion reason: Abstract;
Using social media and an interactive facebook application to increase the visibility and uptake of the "if I were HIV positive" anti-discrimination campaign of the coalition des organismes communautaires quebecois de lutte contre le sida (cocq-sida)	Legare R.	BACKGROUND: For World AIDS day, the Quebec AIDS Coalition launched a social marketing campaign directed at the general public to increase awareness about the negative impacts of stigma and discrimination on people living with HIV. Four posters featuring Quebec personalities asked variations of the following question: Would you see me differently if I were HIV positive? OBJECTIVE: Increase uptake …			Canadian Journal of Infectious Diseases and Medical Microbiology	22		41B	rayyan-1162009748			#64321		Exclusion reason: Abstract;
The giocasicuro project: Results of a comprehensive intervention for the prevention and diagnosis of sexually transmitted infections among men who have sex with men in Italy	Dal Conte I.; Cucco V.; Salamina G.; Zambon A.	Background: The incidence of sexually transmitted infections (STIs) is on the rise worldwide. Among new cases of STIs, treponemal infections are prevalently diagnosed in men who have sex with men (MSM). STIs play a known role in the spread of HIV; however, the scarce cooperation between public health care agencies and community- based associations in Italy has meant that most prevention projects …			Infection	39		S32-S33	rayyan-1162009769	https://dx.doi.org/10.1007/s15010-011-0090-z		#64322		Exclusion reason: Abstract;
Text message reminders to improve adherence to antiretroviral therapy for HIV-positive youth	Dowshen N.; Kuhns L.; Johnson A.; Holoyda B.; Garofalo R.	Purpose: Young people aged 12 to 29 represent more than half of new HIV infections. With over 5 million youth in the United States currently living with HIV, non-adherence to anti-retroviral therapy (ART) is a significant barrier to effective treatment for this population. Since studies have shown that one of the most common reasons for non-adherence to ART is simply forgetting and SMS text messa…			Journal of Adolescent Health	48	2	S64-S65	rayyan-1162009774	https://dx.doi.org/10.1016/j.jadohealth.2010.11.138		#64323		Exclusion reason: Abstract;
"Are you iffy?": A social marketing campaign to address uncertainty in HIV status communication among men who have sex with men	Hecht J.; Riggs J.; Hargraves H.; Wei C.; Raymond H.F.				Sexually Transmitted Diseases	38	5	457-458	rayyan-1162009828	https://dx.doi.org/10.1097/OLQ.0b013e318214e447		#64327		Exclusion reason: Abstract;
Combined prevention of unintended pregnancy and STI	Lazdane G.; Khotenashvili L.	Many international policy documents call on countries to provide a full range of sexual and reproductive health (SRH) services in an integrated manner, however, many different definitions of integration have been proposed and various operational concepts have been put forward. The rationale for integration is to increase the effectiveness and efficiency of the health system and to meet people's n…			European Journal of Contraception and Reproductive Health Care	15		20-21	rayyan-1162009965	https://dx.doi.org/10.3109/13625181003733152		#64331		Exclusion reason: Abstract;
The "PREVEN" urban community randomised trial of a combined intervention for sexually transmitted disease prevention in Nepal	Bhandari R.P.; Joshi S.D.	Background: A community randomized trial, (PREVEN trial), was conducted to explore the impact of combined sexually transmitted disease interventions in urban Nepal. Method(s): The intervention were: (1) improved syndromic management of vaginal and urethral discharge available through pharmacies, with social marketing of condoms and treatment packages and referral to previously trained physicians …			International Journal of Infectious Diseases	14		e411-e412	rayyan-1162009975	https://dx.doi.org/10.1016/j.ijid.2010.02.534		#64332		Exclusion reason: Abstract;
ONE MILLION Tests - 2008 world AIDS day global campaign - Revamping the VCT model to streamlined rapid testing	Ford T.; Fisher H.; Adair M.	Objective: With a global crisis of 33 million people living with HIV/AIDS, only 3 million receiving treatment and the vast majority of those who are positive unaware of their status, traditional VCT models have become inadequate to meet global testing demand. Consequently, non-governmental organizations (NGOs) and ministries of health (MOH) must embrace innovative methods for quickly scaling-up a…			Journal of the International Association of Physicians in AIDS Care	9	1	50-51	rayyan-1162009980	https://dx.doi.org/10.1177/1545109709356933		#64333		Exclusion reason: Abstract;
Promoting new HIV testing options to MSM in montreal: Spot's communications campaign	Haig T.A.; Thiboutot C.; Emond G.; Fadel G.; Wainberg M.; Rousseau R.; Otis J.	Background: SPOT offers a new way for gay, bisexual, and other and other MSM in Montreal to access HIV testing, in particular men at risk of having recently been infected. Health communication research suggests that an effective promotional campaign for SPOT will emphasize the credibility of the research team and the advantages offered to participants. METHOD(S): SPOT's communications campaign em…			Canadian Journal of Infectious Diseases and Medical Microbiology	21	3	68B	rayyan-1162009994			#64334		Exclusion reason: Abstract;
Interactive theatre for HIV/AIDS side effects on youth sexuality reproductive health and rights in pakistan to learn and practice	Sohail S.	Background Pakistan has the largest demographic dividend of youth, i.e. 63% population below the age of 29 (Out of 170 million), but unfortunately majority of the youth are unaware about sexual and Reproductive health and rights and lacks in access to sexuality education and services due to Socio-cultural norms which leads to harmful sex practices, increase rate of STI/RTI including HIV/AIDS and …			Retrovirology	7		P69	rayyan-1162010050	https://dx.doi.org/10.1186/1742-4690-7-S1-P69		#64335		Exclusion reason: Abstract;
Mobile Application to Support Antiretroviral Therapy Adherence in Men Who Have Sex With Men Living with HIV Infection	IEEE; Khamphasaeng, A; Soontornpipit, P; Sillabutra, J; Satitvipawee, P	This study aims to designs and develops mobile application to support ART adherence for men who have sex with men (MSM) living with Human Immunodeficiency Virus (HIV) including reminder system for taking antiretroviral therapy (ART), follow-up and counseling system. Literature reviews was done shown several mobile applications support to achieve adherence. Several factors including individual, in…			2019 7TH INTERNATIONAL ELECTRICAL ENGINEERING CONGRESS (IEECON 2019)				rayyan-1162010141			#64339		Exclusion reason: Abstract;
SHIHbot: A Facebook chatbot for Sexual Health Information on HIV/AIDS	Assoc Computat Linguist; Brixey, J; Hoegen, R; Lan, W; Rusow, J; Singla, K; Yin, XS; Artstein, R; Leuski, A	We present the implementation of an autonomous chatbot, SHIHbot, deployed on Facebook, which answers a wide variety of sexual health questions on HIV/AIDS. The chatbot's response database is compiled from professional medical and public health resources in order to provide reliable information to users. The system's backend is NPCEditor, a response selection platform trained on linked questions a…			18TH ANNUAL MEETING OF THE SPECIAL INTEREST GROUP ON DISCOURSE AND DIALOGUE (SIGDIAL 2017)			370-373	rayyan-1162010704			#64391		Exclusion reason: Abstract;
Examination of Mediators and Moderators to Understand How and in What Context <i>Game Changers</i> Increases HIV Prevention Advocacy Among Persons Living With HIV in Uganda	Wagner, GJ; Bogart, LM; Klein, DJ; Green, HD; Kambugu, A; Nampiima, J; Matovu, JKB	Background Our randomized controlled trial (RCT) of the group-based Game Changers intervention demonstrated effects on the primary goal of increased HIV-protective behaviors among social network members (alters), via the mechanism of increased participant engagement in HIV prevention advocacy with alters. We sought to understand how and in what context the intervention has its effects by examinin…			INTERNATIONAL JOURNAL OF BEHAVIORAL MEDICINE	28	6	737-745	rayyan-1162010746	10.1007/s12529-021-09983-z		#64396		Exclusion reason: Abstract;
A social network-based intervention increases HIV self-testing and linkage to health facilities among fishermen in Kenya	Camlin, CS; Sheira, L; Kwena, ZA; Charlebois, ED; Agot, K; Moody, J; Ayieko, B; Gutin, SA; Ochung, A; Olugo, P; Lewis-Kulzer, J; Nishimura, H; Gandhi, M; Bukusi, EA; Thirumurthy, H				JOURNAL OF THE INTERNATIONAL AIDS SOCIETY	26			rayyan-1162011017			#64423		Exclusion reason: Abstract;
Pragmatically approaching social network testing (SNT): using a peer-driven community outreach model to extend reach of HIV testing services (HTS) to networks of people who inject drugs (PWID) in Ukraine	Leontieva, S; Gaborets, T; Roman, N; Gamazina, K; Canagasabey, D				JOURNAL OF THE INTERNATIONAL AIDS SOCIETY	25		30-30	rayyan-1162011019			#64424		Exclusion reason: Abstract;
Offering mass HIV blood testing to primary care patients via (MJog) text message: what we learnt and did it work?	Harris, R; Bottoni, G; Thomas, G; Hindle, S				HIV MEDICINE	23		63-64	rayyan-1162011029			#64425		Exclusion reason: Abstract;
PrEP and service utilization among sexual and gender minority youth (SGMY) were significantly improved with an intervention that includes multiple intervention strategies: automated text messages, peer support and coaching	A T N Cares Team; Comprehensive Adolescent Recruit; Rotheram, M; Swendeman, D; Comulada, S				JOURNAL OF THE INTERNATIONAL AIDS SOCIETY	26			rayyan-1162011040			#64429		Exclusion reason: Abstract;
Effects of the modality of presentation of an entertainment-education message designed to HIV prevention	Camelo-Guarín, A; Igartua, JJ; Vega-Casanova, J; Palacio-Sañudo, JE	Introduction: This article presents the results of an experimental study that sought to contrast the effect of the entertainment education message (written versus audiovisual) on the cognitive processes of reception, as a function of the need for cognition. Method: 109 MSM participated, randomly distributed, in two experimental conditions (written versus audiovisual message). Results: We found th…			REVISTA LATINOAMERICANA DE PSICOLOGIA	55		73-82	rayyan-1162011171	10.14349/rlp.2023.v55.9		#64444		Exclusion reason: Abstract;
Networking for HIV/AIDS prevention: impact of social media promotion on widening access and uptake of HIV testing	Ceccarelli, A; Power, L; Couzens, Z; Underwood, J; Cousins, D				HIV MEDICINE	23		71-71	rayyan-1162011410			#64457		Exclusion reason: Abstract;
It's time to think positive about HIV - a strengths-based campaign to end HIV stigma from New South Wales, Australia	Vaughan, M; Johnson, K; Rabie, L				JOURNAL OF THE INTERNATIONAL AIDS SOCIETY	25		185-185	rayyan-1162011975			#64477		Exclusion reason: Abstract;
Terrence Higgins Trust and NHS Greater Glasgow and Clyde HIV testing campaign	Webb, R; Angell, R				HIV MEDICINE	23		42-43	rayyan-1162012012			#64478		Exclusion reason: Abstract;
Does normalizing sexual conversations increase HIV prevention demand in young women aged 20-24 years? Lessons from the <i>Mo</i>'<i>ghel</i>, <i>Get Your Life Pack</i> campaign in five South African districts	Penzhorn, Z; Stafford, S; Kelly, M; Wendler, C; Makiwa, R; Machinda, A				JOURNAL OF THE INTERNATIONAL AIDS SOCIETY	25		97-98	rayyan-1162012111			#64479		Exclusion reason: Abstract;
Demand creation through LGA sensitization, local drama (PAS) lead to improvement of VMMC static sites perfomance in Geita region	Mzobora K.; Gesimba J.J.; Mutasingwa F.; Christian D.; Biki S.	Introduction For sustainability and utilization of health services in the community depends on the engagement of LGA. The demand creation messages and approaches were specifically for different ages. Community sensitization with LGA and PAS drama group are essential to the success of VMMC program. This guides the design of service delivery modalities Methodology The demand creation through LGA se…			BMC Proceedings	17			rayyan-1175878049	https://dx.doi.org/10.1186/s12919-023-00273-y		#64481		Exclusion reason: Abstract;
Text messages to improve treatment adherence in people living with HIV	Curioso W.H.		2020	/	Revista Peruana de Medicina Experimental y Salud Publica	37	1	178-179	2004473504	https://dx.doi.org/10.17843/rpmesp.2020.371.5007	32520186 [https://www.ncbi.nlm.nih.gov/pubmed/?term=32520186]	#64525	Curioso 2020	Exclusion reason: Abstract;
[World AIDS Day. Campaign also for inclusion of HIV positive patients!]	Pott E.		2014	/	MMW Fortschritte der Medizin	156 2	(Pott) BZgA	16	603421524		25552001 [https://www.ncbi.nlm.nih.gov/pubmed/?term=25552001]	#64569	Pott 2014	Exclusion reason: Abstract;
Social marketing--seduction with the aim of healthy behavior?	Loss J.; Nagel E.	SOCIAL MARKETING - SEDUCTION WITH THE AIM OF HEALTHY BEHAVIOR? Social marketing is the use of marketing principles to design and implement programs that promote socially beneficial behaviour change. Contrary to the marketing of consumption goods, social marketing does not deal with material products, but with behaviour, e. g. not smoking. This 'product' has a basic benefit (i. e. reduction of hea…	2010	/	Gesundheitswesen (Bundesverband der Arzte des Offentlichen Gesundheitsdienstes (Germany))	72	1	54-62	358757601	https://dx.doi.org/10.1055/s-0029-1241890	19911344 [https://www.ncbi.nlm.nih.gov/pubmed/?term=19911344]	#64606	Loss 2010	Exclusion reason: Abstract;
HIV/STI-Prevention for the Deaf - Poster Campaign on Routes of Infection and Protection Possibilities, about Living with HIV and for a mutually Supportive Cooperation	Hoffmann, E		2014		JOURNAL DER DEUTSCHEN DERMATOLOGISCHEN GESELLSCHAFT	12	10	956-957	WOS:000342750400060			#65076	Hoffmann 2014	Exclusion reason: Abstract;
"I'll do it with - Knowledge and Condom" - the new campaign BZgA integrated HIV and STI Prevention	Pott, E		2012		JOURNAL DER DEUTSCHEN DERMATOLOGISCHEN GESELLSCHAFT	10		10-11	WOS:000305187900014			#65077	Pott 2012	Exclusion reason: Abstract;
LOVE LIFE: The new Campaign of the BZgA for Prevention of HIV and other sexually transferred Infections	Thaiss, H		2016		JOURNAL DER DEUTSCHEN DERMATOLOGISCHEN GESELLSCHAFT	14		2-2	WOS:000382573900003			#65085	Thaiss 2016	Exclusion reason: Abstract;
IWWIT 2.0-New way of HIV/STI Prevention for gay men/MSM in the second campaign phase	Kuske, M		2012		JOURNAL DER DEUTSCHEN DERMATOLOGISCHEN GESELLSCHAFT	10		24-24	WOS:000305187900049			#65086	Kuske 2012	Exclusion reason: Abstract;
Delivering comprehensive sexuality education among youths to eventually achieve human immunodeficiency virus-free generation	Shrivastava S.R.; Shrivastava P.S.; Ramasamy J.				Annals of Tropical Medicine and Public Health	10	5	1103-1104	rayyan-1162006873	https://dx.doi.org/10.4103/1755-6783.217530		#64090		Exclusion reason: Blog;
Black Female Voices: Designing an HIV Health Information Artifact	Payton, FC; Kiwanuka-Tondo, J; Kvasny, L	HIV online information and services targeting African American females are of particular interest given the impact of this infectious disease in this underserved community. That is, data from the Centers of Disease Control and Prevention show that African Americans are the racial/ethnic group most affected by HIV. In 2009, Black women accounted for 30% of the estimated new HIV infections among al…			ADVANCES IN THE HUMAN SIDE OF SERVICE ENGINEERING			307-315	rayyan-1162010894			#64411		Exclusion reason: Book chapter;
<i>AIDS in the City</i>: Melodrama and the Social Marketing of HIV Prevention in Francophone West Africa	Cynn, C				CAMERA OBSCURA		94	33-62	rayyan-1162010969	10.1215/02705346-3776857		#64421		Exclusion reason: Book chapter;
Gender representations, cultural norms and message features in Jamaican HIV/AIDS advertisements: A textual analysis of television campaigns	Darlington, Kay-Anne P.	Televised advertisements form a major part of the HIV prevention efforts in Jamaica. Though much progress has been made in reducing HIV infection rates, this Caribbean country still has features of a low-level generalized and a concentrated HIV epidemic among key-risk groups. The significance of gender and sexuality in health and other development issues has also become increasingly apparent in t…			Dissertation Abstracts International: Section B: The Sciences and Engineering	79	3	No Pagination Specified-No Pagination Specified	rayyan-1162001168			#63606		Exclusion reason: Dissertation;
"Mareledi": An audience-reception study of an HIV/AIDS entertainment-education serial television drama in Botswana	Odirile, Shumie T.	The purpose of this study is to understand how audience members of `Mareledi, an entertainment-education serial television drama in Botswana, create meaning of HIV/AIDS messages communicated through the serial television drama. More specifically, the present study considers how audience members of Mareledi make sense of HIV/AIDS transmission and prevention messages through their involvement with …			Dissertation Abstracts International Section A: Humanities and Social Sciences	78	4	No Pagination Specified-No Pagination Specified	rayyan-1162002417			#63746		Exclusion reason: Dissertation;
Let's talk about sex: The influence of a sexy media diet on college freshmen's endorsement of the hookup culture, peer influence, and behaviors regarding casual sex and sexual risk taking	Peters, Sara Jean	The present study examined the impact of college freshmen’s sexual media diets (SMD) on perception of their peers’ sexual activity, endorsement of the hookup culture (EHC), hookup experiences, and sexual risk-taking behaviors. A panel method approach was taken to investigate the influence of exposure to sexual media content across six different formats (TV, movies, music, magazines, Internet, and…			Dissertation Abstracts International Section A: Humanities and Social Sciences	74	4	No Pagination Specified-No Pagination Specified	rayyan-1162002499			#63755		Exclusion reason: Dissertation;
Exploring social networking technologies as tools for HIV prevention formen who have sex with men in Connecticut	Ramallo, Jorge A.	This study examined the use of social networking technologies (SNTs) and their potential utilization in HIV prevention interventions among HIV positive and HIV negative men who have sex with men (MSM). We conducted 5 focus groups and 1 individual interview of HIV positive and HIV negative individuals (total 34). All participants were recruited with the help of a local non --profit organization an…			Dissertation Abstracts International: Section B: The Sciences and Engineering	76	9	No Pagination Specified-No Pagination Specified	rayyan-1162002569			#63760		Exclusion reason: Dissertation;
A single-blind, parallel design RCT to assess the effectiveness of SMS reminders in improving ART adherence among adolescents living with HIV (STARTA trial)	Abiodun, Olumide; Ladi-Akinyemi, Babatunde; Olu-Abiodun, Oluwatosin; Sotunsa, John; Bamidele, Fikayo; Adepoju, Akinmade; David, Nkiru; Adekunle, Motunrayo; Ogunnubi, Adetutu; Imhonopi, Gloria; Yinusa, Idayat; Erinle, Charles; Soetan, Olufemi; Arifalo, Gregory; Adeyanju, Olusoji; Alawode, Olusegun; Omodunbi, Tolulope	Purpose: The study evaluated the feasibility, acceptability, and efficacy of interactive and tailored short message reminders on antiretroviral therapy adherence among adolescents (15–19 years) living with HIV in southwest Nigeria. Methods: The study was a single-blind, parallel-design (ratio 1:1), and multicenter RCT of 209 medication-non-adherent adolescents living with HIV at HIV clinics in tw…			Journal of Adolescent Health	68	4	728-736	rayyan-1162000646	https://doi.org/10.1016/j.jadohealth.2020.11.016		#63531		Exclusion reason: Does not operationalise pleasure;
hivstigma.com, an innovative web-supported stigma reduction intervention for gay and bisexual men	Adam, Barry D.; Murray, James; Ross, Suzanne; Oliver, Jason; Lincoln, Stephen G.; Rynard, Vicki	An intervention to address stigma directed toward HIV-positive men and to enhance the sexual health of gay and bisexual men was developed through a community-based process involving HIV prevention workers, public health, government and researchers. The intervention aimed to diminish stigma, create greater support for HIV-positive men, make disclosure safer and easier, discourage reliance on discl…			Health Education Research	26	5	795-807	rayyan-1162000655	https://doi.org/10.1093/her/cyq078		#63533		Exclusion reason: Does not operationalise pleasure;
Assessing a thematic condom advertising campaign on condom use in urban Pakistan	Agha, Sohail; Beaudoin, Christopher E.	This study aims to assess communication processes involving a thematic condom advertising campaign in Pakistan in 2009. To evaluate the social marketing campaign for Touch condoms, the authors conducted a nationally representative survey of 1,606 men married to women aged 15–49 years. About 15% of urban married men were aware of Touch advertising. After controlling for a range of other variables …			Journal of Health Communication	17	5	601-623	rayyan-1162000671	https://doi.org/10.1080/10810730.2011.635768		#63536		Exclusion reason: Does not operationalise pleasure;
Use of the Fogg behavior model to assess the impact of a social marketing campaign on condom use in Pakistan	Agha, Sohail; Tollefson, Deanna; Paul, Shadae; Green, Dylan; Babigumira, Joseph B.	The Fogg Behavior Model (FBM) is a new framework which posits that behavior happens when three factors—motivation, ability, and a prompt—occur in the same moment. The FBM categorizes people into four groups based on motivation and ability and posits that those with high motivation and high ability will adopt a behavior when prompted. Two rounds of panel survey data from 617 married men in urban P…			Journal of Health Communication	24	3	284-292	rayyan-1162000673	https://doi.org/10.1080/10810730.2019.1597952		#63538		Exclusion reason: Does not operationalise pleasure;
Introducing sexual education to Russian schools: Effects of dance4life program on perceptions and behavior of adolescents and teachers	Alekseeva, Evgeniya Georgievna; Krasnopolskaya, Irina; Skokova, Yulia	Purpose: The purpose of this paper is to study the effectiveness of the international volunteer programme’s dance4life (D4L) in Russia. The programme aims to address taboos, stigma, discrimination, HIV/AIDS prevention and the promotion of sexual reproductive health and rights (SRHR) and a healthy lifestyle among adolescents. The programme uses an “edutainment” model that involves young people thr…			Health Education	115	1	7-37	rayyan-1162000688	https://doi.org/10.1108/HE-02-2014-0014		#63540		Exclusion reason: Does not operationalise pleasure;
Condom use following a pilot test of the popular opinion leader intervention in the Barbados Defence Force	Anastario, Michael P.; Dabreo, Julia; Morris, Jackie; Hallum-Montes, Rachel; Arredondo, Gricel; Creel, Alisha; Cowan, Lisa; Chun, Helen	Worldwide, military personnel have been recognized as a population at elevated risk for sexually transmitted infections and HIV. However, few evidence based behavioral interventions for the prevention of HIV and STIs have been rigorously evaluated in military personnel. We adapted the Popular Opinion Leaders (POL) intervention and piloted the adapted program with the Barbados Defence Force at one…			Journal of Community Health: The Publication for Health Promotion and Disease Prevention	38	1	46-53	rayyan-1162000709	https://doi.org/10.1007/s10900-012-9577-5		#63543		Exclusion reason: Does not operationalise pleasure;
Anti-stigma HIV-related social advertising: No evidence for side effects on condom use	Arendt, Florian; Hauck, Patricia; Mayr, Johanna; Negwer, Flavia	Recent campaigns try to reduce social stigma associated with persons living with HIV. For example, a German campaign raised awareness that infection is unlikely in low-risk day-to-day interactions. Research has yet to show that there are no harmful side effects. This is essential because such messages promote a less threatening picture of HIV and thus may unintentionally increase complacency. We …			Health Communication	34	2	135-138	rayyan-1162000722	https://doi.org/10.1080/10410236.2017.1384435		#63546		Exclusion reason: Does not operationalise pleasure;
Understanding patterns of social support and their relationship to an ART adherence intervention among adults in rural southwestern Uganda	Atukunda, Esther C.; Musiimenta, Angella; Musinguzi, Nicholas; Wyatt, Monique A.; Ashaba, Justus; Ware, Norma C.; Haberer, Jessica E.	SMS is a widely used technology globally and may also improve ART adherence, yet SMS notifications to social supporters following real-time detection of missed doses showed no clear benefit in a recent pilot trial. We examine the demographic and social-cultural dynamics that may explain this finding. In the trial, 63 HIV-positive individuals initiating ART received a real-time adherence monitor a…			AIDS and Behavior	21	2	428-440	rayyan-1162000751	https://doi.org/10.1007/s10461-016-1559-7		#63551		Exclusion reason: Does not operationalise pleasure;
Lessons from +LOVE, improving HIV care for Black men who have sex with men in New Orleans using an integrated behavioral health crisis support model of care	Barak, Narquis; Boyle, Caitlin	Black men who have sex with men (BMSM) experience higher rates of HIV infection than other groups. They also face disparities in linkage and retention to HIV care, as well as in viral suppression. To address the needs of the BMSM population living with HIV, we developed a novel intervention program (+LOVE), which integrated case management with behavioral health/crisis support. The intervention c…			AIDS Patient Care and STDs	36		S65-S73	rayyan-1162000779	https://doi.org/10.1089/apc.2022.0114		#63554		Exclusion reason: Does not operationalise pleasure;
Estimating causal effects with propensity score models: An evaluation of the touch condom media campaign in Pakistan	Beaudoin, Christopher E.; Chen, Hongliang; Agha, Sohail	Rapid population growth in Pakistan poses major risks, including those pertinent to public health. In the context of family planning in Pakistan, the current study evaluates the Touch condom media campaign and its effects on condom-related awareness, attitudes, behavioral intention, and behavior. This evaluation relies on 3 waves of panel survey data from men married to women ages 15–49 living in…			Journal of Health Communication	21	4	415-423	rayyan-1162000812	https://doi.org/10.1080/10810730.2015.1095818		#63561		Exclusion reason: Does not operationalise pleasure;
Testing the validity of campaign ad exposure measures: A family planning media campaign in Pakistan	Beaudoin, Christopher E.; Stephenson, Michael T.; Agha, Sohail	Although prior research has tested the nomological validity of media campaign exposure, including the related comparative validity of some measures, it has not well studied predictive validity or made extensions to other types of media campaign exposure. To help build on research in this area, the current study tested the nomological and predictive validity of 5 ad recall and recognition measures…			Journal of Health Communication	21	7	773-781	rayyan-1162000813	https://doi.org/10.1080/10810730.2016.1157655		#63562		Exclusion reason: Does not operationalise pleasure;
The relative persuasiveness of gain-framed versus loss-framed HIV testing message: Evidence from a field experiment in northwest Ethiopia	Bekalu, Mesfin Awoke; Eggermont, Steven	This study assessed the relative advantages of gain- versus loss-framed messages for promoting HIV testing among a sample of urban and rural residents in northwest Ethiopia. The authors randomly assigned 394 participants to read gain-framed (n = 196) or loss-framed (n = 198) HIV testing message prepared in a form of brochure. Experience with HIV testing, concern about and information needs on HIV…			Journal of Health Communication	19	8	922-938	rayyan-1162000824	https://doi.org/10.1080/10810730.2013.837557		#63564		Exclusion reason: Does not operationalise pleasure;
Uptake and acceptability of mychoices: Results of a pilot rct of a mobile app designed to increase hiv testing and prep uptake among young american msm	Biello, Katie B.; Daddario, Salvatore R.; Hill-Rorie, Jonathan; Futterman, Donna; Sullivan, Patrick S.; Hightow-Weidman, Lisa; Jones, Jeb; Mimiaga, Matthew J.; Mayer, Kenneth H.	Young men who have sex with men (YMSM) remain at disproportionate risk for HIV acquisition in the United States (US), yet use of evidence-based prevention strategies, including routine HIV testing and pre-exposure prophylaxis (PrEP), remain low. Smartphones and mobile app usage are nearly ubiquitous in this population. Given the potential for scalability, a mobile app to increase HIV testing and …			AIDS and Behavior				rayyan-1162000851	https://doi.org/10.1007/s10461-022-03724-3		#63567		Exclusion reason: Does not operationalise pleasure;
A pilot test ofGame Changers, a social network intervention to empower people with HIV to be prevention advocates in Uganda	Bogart, Laura M.; Matovu, Joseph K. B.; Wagner, Glenn J.; Green, Harold D.; Storholm, Erik D.; Klein, David J.; Marsh, Terry; MacCarthy, Sarah; Kambugu, Andrew	We conducted a pilot randomized controlled trial of Game Changers, a 6-session group intervention that empowers people with HIV to be HIV prevention advocates in their social networks. Ninety-nine people with HIV (51 intervention, 48 wait-list control) and 58 of their social network members (alters) completed baseline and 5- and 8-month post-baseline assessments. Results indicated high acceptabil…			AIDS and Behavior	24	9	2490-2508	rayyan-1162000871	https://doi.org/10.1007/s10461-020-02806-4		#63571		Exclusion reason: Does not operationalise pleasure;
Entertainment-education to reduce internalized stigma, increase intimate partner status disclosure intentions, and increase antiretroviral medical adherence intentions: A randomized controlled trial targeting black women living with HIV in the Southern U.	Bryant, Jazmyne V.; Carcioppolo, Nick; Lun, Di; Potter, JoNell	Background: Black women in the Southern U.S. account for 67% of all new HIV diagnoses across women of all races and ethnicities. In comparison to women of other racial and ethnic identities, Black women disproportionately experience internalized stigma, lower levels of disclosure self-efficacy, and lower rates of medical adherence. The disclosure processes model hypothesizes that persons living w…			Social Science & Medicine	327		1-9	rayyan-1162000937	https://doi.org/10.1016/j.socscimed.2023.115945		#63575		Exclusion reason: Does not operationalise pleasure;
Reducing concurrent sexual partnerships among Blacks in the rural southeastern United States: Development of narrative messages for a radio campaign	Cates, Joan R.; Francis, Diane B.; Ramirez, Catalina; Brown, Jane D.; Schoenbach, Victor J.; Fortune, Thierry; Powell Hammond, Wizdom; Adimora, Adaora A.	In the United States, heterosexual transmission of HIV infection is dramatically higher among Blacks than among Whites. Overlapping (concurrent) sexual partnerships promote HIV transmission. The authors describe their process for developing a radio campaign (Escape the Web) to raise awareness among 18–34-year-old Black adults of the effect of concurrency on HIV transmission in the rural South. Ra…			Journal of Health Communication	20	11	1264-1274	rayyan-1162001002	https://doi.org/10.1080/10810730.2015.1018643		#63582		Exclusion reason: Does not operationalise pleasure;
Computer delivered intervention for alcohol and sexual risk reduction among women attending an urban sexually transmitted infection clinic: A randomized controlled trial	Chander, Geetanjali; Hutton, Heidi E.; Xu, Xiaoqiang; Canan, Chelsea E.; Gaver, Jennifer; Finkelstein, Joseph; Lesko, Catherine R.; McCaul, Mary E.; Lau, Bryan	Objective: We sought to determine if a computer delivered brief alcohol intervention (CBI) with or without interactive voice response counseling and text messages (CBI-IVR-TM), reduced alcohol use and sexual risk behaviors compared to attention control. Methods: We conducted a 3-arm RCT among women (n = 439) recruited from Baltimore City Sexually Transmitted Infection (STI) Clinics. Eligibility i…			Addictive Behaviors Reports	14			rayyan-1162001021	https://doi.org/10.1016/j.abrep.2021.100367		#63585		Exclusion reason: Does not operationalise pleasure;
An interactive text messaging intervention to improve adherence to option B+ prevention of mother-to-child HIV transmission in Kenya: Cost analysis	Chen, Yilin; Ronen, Keshet; Matemo, Daniel; Unger, Jennifer A.; Kinuthia, John; John-Stewart, Grace; Levin, Carol	Background: Mobile health (mHealth) approaches offer potentially affordable ways to support the care of HIV-infected patients in overstretched health care systems. However, only few studies have analyzed the costs associated with mHealth solutions for HIV care. Objective: The aim of this study was to estimate the total incremental costs and incremental cost per beneficiary of an interactive SMS t…			JMIR mHealth and uHealth	8	10		rayyan-1162001046	https://doi.org/10.2196/18351		#63587		Exclusion reason: Does not operationalise pleasure;
You have an important message! Evaluating the effectiveness of a text message HIV/AIDS campaign in northwest Uganda	Chib, Arul; Wilkin, Holley; Ling, Leow Xue; Hoefman, Bas; Van Biejma, Hajo	There is a growing interest in the effect of mobile phones in health care (mHealth) service delivery, but more research is needed to determine whether short message service (SMS)–based campaigns are appropriate for developing countries. This pilot study explored the efficacy of an mHealth campaign using SMS as a platform to disseminate and measure HIV/AIDS knowledge, and to promote HIV/AIDS testi…			Journal of Health Communication	17		146-157	rayyan-1162001055	https://doi.org/10.1080/10810730.2011.649104		#63588		Exclusion reason: Does not operationalise pleasure;
Evaluation of an evidence-based intervention implemented with African-American women to prevent substance abuse, strengthen relationship skills and reduce risk for HIV/AIDS	Collins, David A.; Shamblen, Stephen R.; Strader, Ted N.; Arnold, Brooke B.	African-American females in the U.S. are disproportionately affected by HIV/AIDS, and a large majority of new infections in this population are attributed to heterosexual contact. Risk factors include substance abuse, lack of knowledge about male partners’ possible HIV infection risk, incarceration, disruptions of social networks, and intimate partner violence. This study assessed the effects of …			AIDS Care	29	8	966-973	rayyan-1162001105	https://doi.org/10.1080/09540121.2017.1286285		#63597		Exclusion reason: Does not operationalise pleasure;
Adolescents' perceptions of a mobile cell phone text messaging‐enhanced intervention and development of a mobile cell phone‐based HIV prevention intervention	Cornelius, Judith B.; St. Lawrence, Janet S.; Howard, Jacquelyn C.; Shah, Deval; Poka, Avinash; McDonald, Delilah; White, Ann C.	Purpose: This study examined African American adolescents’ perceptions of a mobile cell phone (MCP)-enhanced intervention and development of an MCP-based HIV prevention intervention. Design and Methods: One focus group was conducted with 11 adolescents who participated in the Becoming a Responsible Teen Text Messaging project. Results: Adolescents said they benefited from the MCP-enhanced approac…			Journal for Specialists in Pediatric Nursing	17	1	61-69	rayyan-1162001129	https://doi.org/10.1111/j.1744-6155.2011.00308.x		#63601		Exclusion reason: Does not operationalise pleasure;
Effects of a mass media intervention on HIV-related stigma: 'Radio Diaries' program in Malawi	Creel, A. H.; Rimal, R. N.; Mkandawire, G.; Böse, K.; Brown, J. W.	HIV-related stigma has been recognized as a significant public health issue, yet gaps remain in development and evaluation of mass media interventions to reduce stigma. The Malawi ‘Radio Diaries’ (RD) program features people with HIV telling stories about their everyday lives. This study evaluates the program’s effects on stigma and the additional effects of group discussion. Thirty villages with…			Health Education Research	26	3	456-465	rayyan-1162001147	https://doi.org/10.1093/her/cyr012		#63604		Exclusion reason: Does not operationalise pleasure;
Exploring African American women's perceptions of a social marketing campaign to promote HIV testing	Davis, Kevin C.; Uhrig, Jennifer; Bann, Carla; Rupert, Doug; Fraze, Jami	We tested the reliability of a new perceived effectiveness scale for HIV testing media messages and examined whether perceived effectiveness of theTake Charge. Take the Test campaign is predictive of downstream outcomes. We used data from an online survey of young, single, African American women (N = 428), collected from October 2007 to March 2008. Participants were recruited from online web pane…			Social Marketing Quarterly	17	3	39-60	rayyan-1162001180	https://doi.org/10.1080/15245004.2011.595536		#63607		Exclusion reason: Does not operationalise pleasure;
Effectiveness of a mass media campaign in promoting HIV testing information seeking among African American women	Davis, Kevin C.; Uhrig, Jennifer; Rupert, Douglas; Fraze, Jami; Goetz, Joshua; Slater, Michael	"Take Charge. Take the Test." (TCTT), a media campaign promoting HIV testing among African American women, was piloted in Cleveland and Philadelphia from October 2006 to October 2007. This study assesses TCTT's effectiveness in promoting HIV testing information seeking among target audiences in each pilot city. The authors analyzed data on telephone hotlines promoted by the campaign and the www.h…			Journal of Health Communication	16	9	1024-1039	rayyan-1162001181	https://doi.org/10.1080/10810730.2011.571342		#63608		Exclusion reason: Does not operationalise pleasure;
A pilot study using interactive SMS support groups to prevent mother-to-child HIV transmission in South Africa	Dean, Andrea Lach; Makin, Jennifer D.; Kydd, Anna S.; Biriotti, Maurice; Forsyth, Brian W. C.	We investigated the feasibility of using mobile phone text messaging (SMS) to promote adherence to antiretroviral therapy among HIV-infected pregnant women recently diagnosed with HIV. Seven HIV-positive women (15-33 weeks gestation) from two urban antenatal clinics received mobile phones and were invited to use text messaging to discuss HIV, health and pregnancy over a 12-week period. All partic…			Journal of Telemedicine and Telecare	18	7	399-402	rayyan-1162001194	https://doi.org/10.1258/jtt.2012.120118		#63610		Exclusion reason: Does not operationalise pleasure;
Feasibility of interactive text message response (ITR) as a novel, real-time measure of adherence to antiretroviral therapy for HIV+ youth	Dowshen, Nadia; Kuhns, Lisa M.; Gray, Camdin; Lee, Susan; Garofalo, Robert	Youth living with HIV/AIDS (YLH) face unique challenges to optimal adherence to antiretroviral therapy (ART). Accurate, real-time methods to assess adherence are needed to facilitate early intervention and promote viral suppression. The purpose of this study was to assess the feasibility and validity of interactive text message response (ITR) as a measure of adherence to ART among YLH. This study…			AIDS and Behavior	17	6	2237-2243	rayyan-1162001238	https://doi.org/10.1007/s10461-013-0464-6		#63614		Exclusion reason: Does not operationalise pleasure;
Improving adherence to antiretroviral therapy for youth living with HIV/AIDS: A pilot study using personalized, interactive, daily text message reminders	Dowshen, Nadia; Kuhns, Lisa M.; Johnson, Amy; Holoyda, Brian James; Garofalo, Robert	Background: For youth living with human immunodeficiency virus (HIV)/acquired immunodeficiency syndrome (AIDS), nonadherence to antiretroviral therapy (ART) can lead to poor health outcomes and significantly decreased life expectancy. Objective: To evaluate the feasability, acceptability, and preliminary efficacy of short message service (SMS) or text message reminders to improve adherence to ART…			Journal of Medical Internet Research	14	2	168-175	rayyan-1162001239	https://doi.org/10.2196/jmir.2015		#63615		Exclusion reason: Does not operationalise pleasure;
IknowUshould2: Feasibility of a youth-driven social media campaign to promote STI and HIV testing among adolescents in Philadelphia	Dowshen, Nadia; Lee, Susan; Lehman, B. Matty; Castillo, Marné; Mollen, Cynthia	A youth-driven, social media-based campaign aimed at improving knowledge about and increasing testing for sexually transmitted infections (STIs)/HIV among youth 13–17 years old was assessed by: tracking website/social media use throughout the campaign; online survey of knowledge of and attitudes towards STI testing 9 months after campaign launch; and comparing rates of STI testing at affiliated f…			AIDS and Behavior	19		106-111	rayyan-1162001240	https://doi.org/10.1007/s10461-014-0991-9		#63616		Exclusion reason: Does not operationalise pleasure;
Get Yourself Tested (GYT) campaign: Investigating campaign awareness and behaviors among high school and college students	Eastman-Mueller, Heather P.; Habel, Melissa A.; Oswalt, Sara B.; Liddon, Nicole	Adolescents and young adults are disproportionately affected by sexually transmitted diseases (STDs). This study examined the association of GYT: Get Yourself Tested (GYT), a sexual health social marketing campaign, with several sexual health behaviors on a nationally representative sample of high school (HS) and college students (n = 2,329) recruited through an online panel survey. Behaviors exa…			Health Education & Behavior	46	1	63-71	rayyan-1162001270	https://doi.org/10.1177/1090198118788617		#63620		Exclusion reason: Does not operationalise pleasure;
The effect of a joint communication campaign on multiple sex partners in Mozambique: The role of psychosocial/ideational factors	Figueroa, Maria Elena; Kincaid, D. Lawrence; Hurley, Emily A.	AbstractMozambique is one of the countries in sub-Saharan Africa most affected by the HIV epidemic. Multiple and concurrent sexual partnerships (MSP/CP) have been recognized as one of the key drivers in the rapid spread of HIV in the region. Though HIV prevention programs have been successful in increasing condom use and HIV testing, reducing the practice of MSP/CP has been more difficult. Ground…			AIDS Care	26		S50-S55	rayyan-1162001333	https://doi.org/10.1080/09540121.2014.907386		#63627		Exclusion reason: Does not operationalise pleasure;
Implementation of free-draft text messaging to enhance care retention and satisfaction for persons living with hiv infection	Fonner, Virginia; Agostini, Thomas; Desai, Rohan; Hartzell, Peyton; Martin, Lisa; Meissner, Eric G.	ABSTRACT Eligible persons with HIV infection can receive client-centered case management to coordinate medical and social services. Novel mobile health interventions could improve effective case management and retention in care, an important goal to help end the HIV epidemic. Using a hybrid type I effectiveness-implementation design, we assessed whether access to bidirectional, free-draft secure …			AIDS Care				rayyan-1162001351	https://doi.org/10.1080/09540121.2023.2208320		#63629		Exclusion reason: Does not operationalise pleasure;
Developing a community-level anti-HIV/AIDS stigma and homophobia intervention in New York City: The project CHHANGE model	Frye, Victoria; Paige, Mark Q.; Gordon, Steven; Matthews, David; Musgrave, Geneva; Kornegay, Mark; Greene, Emily; Phelan, Jo C.; Koblin, Beryl A.; Taylor-Akutagawa, Vaughn	HIV/AIDS stigma and homophobia are associated with significant negative health and social outcomes among people living with HIV/AIDS (PLWHA) and those at risk of infection. Interventions to decrease HIV stigma have focused on providing information and education, changing attitudes and values, and increasing contact with people living with HIV/AIDS (PLWHA), activities that act to reduce stereotype…			Evaluation and Program Planning	63		45-53	rayyan-1162001369	https://doi.org/10.1016/j.evalprogplan.2017.03.004		#63632		Exclusion reason: Does not operationalise pleasure;
Effective communication of risks to young adults: Using message framing and visual aids to increase condom use and STD screening	Garcia-Retamero, Rocio; Cokely, Edward T.	Sexually Transmitted Diseases (STDs)—including HIV/AIDS—are among the most common infectious diseases in young adults. How can we effectively promote prevention and detection of STDs in this high risk population? In a two-phase longitudinal experiment we examined the effects of a brief risk awareness intervention (i.e., a sexual health information brochure) in a large sample of sexually active yo…			Journal of Experimental Psychology: Applied	17	3	270-287	rayyan-1162001390	https://doi.org/10.1037/a0023677		#63633		Exclusion reason: Does not operationalise pleasure;
A randomized controlled trial of personalized text message reminders to promote medication adherence among HIV-positive adolescents and young adults	Garofalo, Robert; Kuhns, Lisa M.; Hotton, Anna; Johnson, Amy; Muldoon, Abigail; Rice, Dion	HIV-positive adolescents and young adults often experience suboptimal medication adherence, yet few interventions to improve adherence in this group have shown evidence of efficacy. We conducted a randomized trial of a two-way, personalized daily text messaging intervention to improve adherence to antiretroviral therapy (ART) among N = 105 poorly adherent HIV-positive adolescents and young adults…			AIDS and Behavior	20	5	1049-1059	rayyan-1162001397	https://doi.org/10.1007/s10461-015-1192-x		#63635		Exclusion reason: Does not operationalise pleasure;
The acceptability and perceived usefulness of a weekly clinical SMS program to promote HIV antiretroviral medication adherence in KwaZulu-Natal, South Africa	Georgette, Nathan; Siedner, Mark J.; Zanoni, Brian; Sibaya, Thobekile; Petty, Carter R.; Carpenter, Stephen; Haberer, Jessica E.	Short message service (SMS) text messages have been used to remind and encourage patients to take ART in research studies. However, few studies have assessed the feasibility and acceptability of SMS in routine clinical practice. We report patient perspectives on a weekly SMS adherence support program after implementation into clinical care at an HIV clinic in KwaZulu-Natal, South Africa. We condu…			AIDS and Behavior	20	11	2629-2638	rayyan-1162001411	https://doi.org/10.1007/s10461-016-1287-z		#63636		Exclusion reason: Does not operationalise pleasure;
E-VOLUTION: A text messaging–powered intervention—Connection, support, and HIV eradication	Gerke, Donald R.; Glotfelty, Jeff; Schlueter, Julia; Freshman, Maria; Plax, Katie	This longitudinal, nonexperimental, quantitative study examined the acceptability, feasibility, and efficacy of a texting intervention that was added to medical case management for youth and young adults at high risk for poor HIV outcomes. The intervention, E-VOLUTION, sent automated text messages to youth participants living with HIV that reminded them to take prescribed medication and attend me…			Health Promotion Practice	21	5	716-726	rayyan-1162001413	https://doi.org/10.1177/1524839920936242		#63637		Exclusion reason: Does not operationalise pleasure;
More than just reminders: Using text messaging to improve HIV care outcomes among youth and young adults living with HIV	Gerke, Donald R.; Glotfelty, Jeff; Slovacek, Stacey; Freshman, Maria; Schlueter, Julia; Plax, Katie	This study evaluated engagement, satisfaction, and efficacy of an automated and live two-way text messaging intervention that linked youth and young adults at high risk for poor HIV outcomes to their medical case managers, with the aims of increasing viral load suppression rates and improving medical visit attendance. Participants (N = 100) were an average age of 22–23 years old. Most were Black …			AIDS and Behavior	27	9	2988-2996	rayyan-1162001414	https://doi.org/10.1007/s10461-023-04022-2		#63638		Exclusion reason: Does not operationalise pleasure;
Effect of a clinic-wide social marketing campaign to improve adherence to antiretroviral therapy for HIV infection	Giordano, Thomas P.; Rodriguez, Sonia; Zhang, Hong; Kallen, Michael A.; Jibaja-Weiss, Maria; Buscher, April L.; Arya, Monisha; Suarez-Almazor, Maria E.; Ross, Michael	This demonstration study tested the impact of a 5-month clinic-wide social marketing campaign at improving adherence to antiretroviral therapy (ART). The intervention included a video, posters, pens, mugs, and lapel buttons with the campaign slogan "Live the Solution: Take Your Pills Every Day." Participants self-reported adherence over a 4-week interval, the primary outcome, with a visual analog…			AIDS and Behavior	17	1	104-112	rayyan-1162001431	https://doi.org/10.1007/s10461-012-0295-x		#63641		Exclusion reason: Does not operationalise pleasure;
Preliminary efficacy of a cognitive behavioral therapy text messaging intervention targeting alcohol use and antiretroviral therapy adherence: A randomized clinical trial	Glasner, Suzette; Chokron Garneau, Helene; Ang, Alfonso; Ray, Lara; Venegas, Alexandra; Rawson, Richard; Kalichman, Seth	To date, no studies have reported the use of text messaging to deliver cognitive behavioral therapy (CBT) to alcohol users with HIV. We developed and evaluated a text messagingbased program to deliver CBT targeting both alcohol use and adherence to antiretroviral (ART) medications for adults with alcohol use disorders and comorbid HIV. Participants were randomly assigned to receive either a 12-we…			PLoS ONE	15	3		rayyan-1162001435	https://doi.org/10.1371/journal.pone.0229557		#63642		Exclusion reason: Does not operationalise pleasure;
A radio drama’s effects on HIV attitudes and policy priorities: A field experiment in Tanzania	Green, Donald P.; Groves, Dylan W.; Manda, Constantine	A growing body of evidence investigates how entertainment education influences knowledge about HIV, stigma toward those with HIV, and openness to disclosing one’s HIV status. The present study shows that in addition to these effects, mass media interventions may influence audiences’ policy priorities, such as their demand for local access to HIV/AIDS medical care. A condensed (2 hours) version of…			Health Education & Behavior	48	6	842-851	rayyan-1162001466	https://doi.org/10.1177/10901981211010421		#63647		Exclusion reason: Does not operationalise pleasure;
CDC’s Testing Makes Us Stronger (TMUS) campaign: Was campaign exposure associated with HIV testing behavior among Black gay and bisexual men?	Habarta, Nancy; Boudewyns, Vanessa; Badal, Hannah; Johnston, Jennie; Uhrig, Jennifer; Green, Donata; Ruddle, Paul; Rosenthal, Jacqueline; Stryker, Jo Ellen	This study assessed exposure among Black gay, bisexual, and other men who have sex with men (BMSM) to a communication campaign, Testing Makes Us Stronger (TMUS), and its association with HIV testing to determine campaign effectiveness. Data from an online survey (N = 3,105) were analyzed using propensity score weight-adjusted logistic regression to examine the effect of exposure on HIV testing. A…			AIDS Education and Prevention	29	3	228-240	rayyan-1162001522	https://doi.org/10.1521/aeap.2017.29.3.228		#63649		Exclusion reason: Does not operationalise pleasure;
Randomized controlled trial of a personalized cellular phone reminder system to enhance adherence to antiretroviral therapy	Hardy, Helene; Kumar, Vikram; Doros, Gheorghe; Farmer, Eric; Drainoni, Mari-Lynn; Rybin, Denis; Myung, Dan; Jackson, Jonathan; Backman, Elke; Stanic, Anela; Skolnik, Paul R.	Adherence to antiretroviral therapy (ART) represents one of the strongest predictors of progression to AIDS, yet it is difficult for most patients to sustain high levels of adherence. This study compares the efficacy of a personalized cell phone reminder system (ARemind) in enhancing adherence to ART versus a beeper. Twenty-three HIV-infected subjects on ART with self-reported adherence less than…			AIDS Patient Care and STDs	25	3	153-161	rayyan-1162001555	https://doi.org/10.1089/apc.2010.0006		#63652		Exclusion reason: Does not operationalise pleasure;
Two-way text messaging for health behavior change among human immunodeficiency virus–positive individuals	Harris, Lynne T.; Lehavot, Keren; Huh, David; Yard, Samantha; Andrasik, Michele P.; Dunbar, Peter J.; Simoni, Jane M.	Background: Text-messaging systems have been used to promote a range of health behaviors, including medication adherence among human immunodeficiency virus–positive individuals. However, little is currently known about the specific characteristics of messaging systems that promote user engagement. Objective: Using data from a randomized controlled trial involving a pager-based text messaging syst…			Telemedicine and e-Health	16	10	1024-1029	rayyan-1162001563	https://doi.org/10.1089/tmj.2010.0050		#63654		Exclusion reason: Does not operationalise pleasure;
Trust, caution, and condom use with regular partners: An evaluation of the Trusted Partner Campaign targeting youth in four countries	Hattori, Megan Klein; Richter, Kerry; Greene, Jessica	Research suggests that youth do not use condoms because they trust their partner. This article describes the Trusted Partner regional behavior change communication campaign and uses data from Lesotho, Mozambique, Uganda, and Zambia to evaluate the impact of the campaign. Cross-sectional surveys of youth aged 15 to 24 were conducted in each country before and after the campaign. The surveys measur…			Social Marketing Quarterly	16	2	18-48	rayyan-1162001572	https://doi.org/10.1080/15245001003746774		#63655		Exclusion reason: Does not operationalise pleasure;
In-depth investigation of interpersonal discussions in response to a safer sex mass media campaign	Helme, Donald W.; Noar, Seth M.; Allard, Suzanne; Zimmerman, Rick S.; Palmgreen, Philip; McClanahan, Karen J.	We know from theory and limited research that people talk about campaign messages—and that these conversations may play an important role in campaign reach and possibly even efficacy. We know very little, however, about what individuals talk about and with whom they talk. The current study seeks to fill this gap by reporting qualitative and descriptive quantitative data from interviews conducted …			Health Communication	26	4	366-378	rayyan-1162001587	https://doi.org/10.1080/10410236.2010.551582		#63656		Exclusion reason: Does not operationalise pleasure;
Epic allies: A gamified mobile app to improve engagement in hiv care and antiretroviral adherence among young men who have sex with men	Hightow-Weidman, Lisa; Muessig, Kathryn E.; Egger, Joseph R.; Vecchio, Alyssa; Platt, Alyssa	HIV incidence among young men who have sex with men (YMSM) is disproportionally high. Youth living with HIV demonstrate low rates of sustained virologic suppression (VS). Epic Allies, a theory-based behavioral intervention mobile app, utilizes self-management tools, gamification, and social support to improve engagement in care and antiretroviral adherence among YMSM living with HIV. A two-arm in…			AIDS and Behavior				rayyan-1162001601	https://doi.org/10.1007/s10461-021-03222-y		#63659		Exclusion reason: Does not operationalise pleasure;
Effectiveness of a prevention campaign on HIV/AIDS knowledge among adolescents in Eastern Slovakia	Hlavinkova, Lucia; Mentel, Andrej; Kollarova, Jana; Kristufkova, Zuzana	Objectives: The aim of this manuscript was to evaluate results of the questionnaire given to young people before and after the prevention campaign to determine whether the prevention campaign improved HIV/AIDS-related knowledge of young people. Methods: A total of 533 students completed the pre-test and 496 students completed the post-test. Questionnaire was used as pre/post testing tool. Constru…			International Journal of Public Health	59	6	905-911	rayyan-1162001613	https://doi.org/10.1007/s00038-014-0607-1		#63661		Exclusion reason: Does not operationalise pleasure;
The feasibility, acceptability and preliminary impact of mobile application to increase repeat HIV testing among sexual minority men	Horvath, Keith J.; Lammert, Sara; Danh, Thu; Mitchell, Jason W.	We pilot tested the Status Update Project (SUP) mobile app intervention to promote repeat HIV testing among HIV-negative US MSM. Participants (Mean age = 29 years; 51% racial/ethnic minority; 63% single) who were eligible and enrolled were randomized to either the SUP mobile app or a no-treatment condition, with assessments at baseline and month 4 and 8. Eighty-three percent of men were retained …			AIDS and Behavior	24	6	1835-1850	rayyan-1162001652	https://doi.org/10.1007/s10461-019-02755-7		#63663		Exclusion reason: Does not operationalise pleasure;
A pilot study of a mobile app to support HIV antiretroviral therapy adherence among men who have sex with men who use stimulants	Horvath, Keith J.; Lammert, Sara; MacLehose, Richard F.; Danh, Thu; Baker, Jason V.; Carrico, Adam W.	APP+ is a theoretically-grounded mobile app intervention to improve antiretroviral (ART) adherence among men who have sex with men (MSM) who use stimulants. We assessed the feasibility and acceptability of APP+ in a six-month randomized controlled trial among a national sample of 90 MSM recruited online; secondarily, we examined changes in self-reported ART adherence by study arm. Retention at th…			AIDS and Behavior	23	11	3184-3198	rayyan-1162001653	https://doi.org/10.1007/s10461-019-02597-3		#63664		Exclusion reason: Does not operationalise pleasure;
Using Grindr, a smartphone social-networking application, to increase HIV self-testing among Black and Latino men who have sex with men in Los Angeles, 2014	Huang, Emily; Marlin, Robert W.; Young, Sean D.; Medline, Alex; Klausner, Jeffrey D.	In Los Angeles County, about 25% of men who have sex with men (MSM) are HIV-positive but unaware of their status. An advertisement publicizing free HIV self-tests was placed on Grindr, a smartphone social-networking application, from April 17 to May 29, 2014. Users were linked to http://freehivselftests.weebly.com/ to choose a self-test delivery method: U.S. mail, a Walgreens voucher, or from a v…			AIDS Education and Prevention	28	4	341-350	rayyan-1162001665	https://doi.org/10.1521/aeap.2016.28.4.341		#63665		Exclusion reason: Does not operationalise pleasure;
Development of a personalized bidirectional text messaging tool for HIV adherence assessment and intervention among substance abusers	Ingersoll, Karen; Dillingham, Rebecca; Reynolds, George; Hettema, Jennifer; Freeman, Jason; Hosseinbor, Sharzad; Winstead-Derlega, Chris	We describe the development of a two-way text messaging intervention tool for substance users who are non-adherent with HIV medications, and examine message flow data for feasibility and acceptability. The assessment and intervention tool, TxText, is fully automated, sending participants mood, substance use, and medication adherence queries by text message. Participants respond, the tool recogniz…			Journal of Substance Abuse Treatment	46	1	66-73	rayyan-1162001702	https://doi.org/10.1016/j.jsat.2013.08.002		#63667		Exclusion reason: Does not operationalise pleasure;
Pilot RCT of bidirectional text messaging for ART adherence among nonurban substance users with HIV	Ingersoll, Karen S.; Dillingham, Rebecca A.; Hettema, Jennifer E.; Conaway, Mark; Freeman, Jason; Reynolds, George; Hosseinbor, Sharzad	Objective: This pilot study tested the preliminary efficacy of a theory-based bidirectional text messaging intervention (TEXT) on antiretroviral (ART) adherence, missed care visits, and substance use among people with HIV. Method: Participants with recent substance use and ART nonadherence from 2 nonurban HIV clinics were randomized to TEXT or to usual care (UC). The TEXT intervention included da…			Health Psychology	34		1305-1315	rayyan-1162001703	https://doi.org/10.1037/hea0000295		#63668		Exclusion reason: Does not operationalise pleasure;
Understanding the role of the OneLove campaign in facilitating drivers of social and behavioral change in Southern Africa: A qualitative evaluation	Jana, Michael; Letsela, Lebohang; Scheepers, Esca; Weiner, Renay	In the wake of the HIV and AIDS pandemic, health communication has played an important role in social and behavior change in HIV prevention and treatment efforts. Despite this significant role, it is not always clear how health communication influences individuals and communities to facilitate social and behavior change. Guided predominantly by Lewin's theory of change in the context of complexit…			Journal of Health Communication	20	3	252-258	rayyan-1162001724	https://doi.org/10.1080/10810730.2014.925014		#63671		Exclusion reason: Does not operationalise pleasure;
Randomized trial of a sexual health video intervention for black and hispanic adolescent females	Jenner, Eric; Walsh, Sarah; Henley, Catherine; Demby, Hilary; Leger, Rebekah; Falk, Gretchen	Despite significant declines, adolescent birth rates in the USA are higher than other industrialized countries, with black and Hispanic youth disproportionately affected. This study assessed the efficacy of a single-session, entertainment-education sexual health video intervention for these populations. Using an individual-level randomized controlled trial, 1770 18- to 19-year-old black and Hispa…			Prevention Science				rayyan-1162001735	https://doi.org/10.1007/s11121-023-01499-0		#63673		Exclusion reason: Does not operationalise pleasure;
Texting lost-to-follow-up prep patients from a san francisco sexual health clinic	Johnson, Kelly A.; Levy, Montica; Brosnan, Hannah; Kohn, Robert P.; Cohen, Stephanie E.	It is critical to understand what happens when PrEP patients are lost-to-follow-up (LTFU) and, where appropriate, attempt to re-engage them in care with the goal of preventing future human immunodeficiency virus (HIV) acquisition. We evaluated the benefits and limitations of using text-based outreach to re-engage with LTFU PrEP patients and offer re-initiation of PrEP care. Using text-messaging, …			Prevention Science				rayyan-1162001750	https://doi.org/10.1007/s11121-022-01397-x		#63675		Exclusion reason: Does not operationalise pleasure;
Extracurricular school-based social change communication program associated with reduced HIV infection among young women in South Africa	Johnson, Saul; Magni, Sarah; Dube, Ziphozonke; Goldstein, Susan	Background: Young women in South Africa are at high risk for HIV, particularly after they leave school. There are few studies examining the long-term impact of school-based public health interventions aimed at protecting young women from HIV. We undertook a long-term evaluation of an extracurricular, school-based HIV prevention program, that leveraged off a mass media television series in South A…			Journal of Health Communication	23	12	1044-1050	rayyan-1162001757	https://doi.org/10.1080/10810730.2018.1544675		#63676		Exclusion reason: Does not operationalise pleasure;
Randomized factorial trial of phone-delivered support counseling and daily text message reminders for HIV treatment adherence	Kalichman, Seth C.; Kalichman, Moira O.; Cherry, Chauncey; Eaton, Lisa A.; Cruess, Dean; Schinazi, Raymond F.	Background: HIV infection is clinically managed with antiretroviral therapy (ART), but only with sustained adherence. Cost-efficient interventions to improve and sustain ART adherence remain a pressing priority for populations challenged by nonadherence. The aim of this study was to test the independent and interactive effects of (1) brief phone-delivered self-regulation counseling and (2) daily …			JAIDS Journal of Acquired Immune Deficiency Syndromes	73	1	47-54	rayyan-1162001783	https://doi.org/10.1097/QAI.0000000000001020		#63682		Exclusion reason: Does not operationalise pleasure;
A randomized controlled trial to increase HIV testing demand among female sex workers in Kenya through announcing the availability of HIV self-testing via text message	Kelvin, Elizabeth A.; George, Gavin; Mwai, Eva; Kinyanjui, Samuel; Romo, Matthew L.; Odhiambo, Jacob O.; Oruko, Faith; Nyaga, Eston; Govender, Kaymarlin; Mantell, Joanne E.	We assessed whether informing female sex workers about the availability of HIV self-testing at clinics in Kenya using text messages would increase HIV testing rates. We selected a sample of 2196 female sex workers registered in an electronic health record system who were irregular HIV testers and randomized them to be sent a text message announcing the availability of (1) HIV self-test kits sent …			AIDS and Behavior	23	1	116-125	rayyan-1162001830	https://doi.org/10.1007/s10461-018-2248-5		#63686		Exclusion reason: Does not operationalise pleasure;
Stigma and salvation: Advertising HIV awareness in New York City: A case study	Kern, Rebecca; Forman, Abbe	Popular culture representations and negotiations of HIV/AIDS have fluctuated over the last several decades, and awareness of the illness and its causes has grown due to better education and extensive cultural dialogue. The following examines two contemporary HIV/AIDS public health campaigns in the New York City area. Although there have been limited improvements in the portrayals of HIV-positive …			Journal of Homosexuality	60	8	1143-1159	rayyan-1162001837	https://doi.org/10.1080/00918369.2013.776427		#63687		Exclusion reason: Does not operationalise pleasure;
Community-informed development of a campaign to increase HIV pre-exposure prophylaxis (PrEP) awareness among African-American young adults	Kerr, Jelani; Ayangeakaa, Suur; Combs, Ryan; Harris, Lesley; Sears, Jeanelle; Northington, Toya; Burton, Kelsey; Sterrett-Hong, Emma; Parker, Kimberly; Krigger, Karen	Pre-exposure prophylaxis (PrEP) for HIV prevention can help reduce racial/ethnic HIV disparities in the USA. However, the benefits of PrEP have not been equally distributed across races. Community-informed, culturally tailored media has the potential to increase PrEP awareness and acceptability among vulnerable African-American populations. More research is needed to identify media preferences ar…			Journal of Racial and Ethnic Health Disparities	8	4	901-911	rayyan-1162001838	https://doi.org/10.1007/s40615-020-00848-x		#63688		Exclusion reason: Does not operationalise pleasure;
The effects of a mass media HIV-risk reduction strategy on HIV-related stigma and knowledge among African American adolescents	Kerr, Jelani C.; Valois, Robert F.; DiClemente, Ralph J.; Carey, Michael P.; Stanton, Bonita; Romer, Daniel; Fletcher, Faith; Farber, Naomi; Brown, Larry K.; Vanable, Peter A.; Salazar, Laura F.; Juzang, Ivan; Fortune, Thierry	HIV-related stigma undermines HIV prevention, testing, and treatment. Multipronged risk-reduction strategies may reduce stigma among African American adolescents. To test the effectiveness of a risk-reduction strategy in addressing stigma, 1613 African American adolescents from four mid-sized cities participated in a randomized control trial. Participants received a sexual-risk reduction [Focus o…			AIDS Patient Care and STDs	29	3	150-156	rayyan-1162001839	https://doi.org/10.1089/apc.2014.0207		#63689		Exclusion reason: Does not operationalise pleasure;
Using mobile phones to improve clinic attendance amongst an antiretroviral treatment cohort in rural Uganda: A cross-sectional and prospective study	Kunutsor, Setor; Walley, John; Katabira, Elly; Muchuro, Simon; Balidawa, Hudson; Namagala, Elizabeth; Ikoona, Eric	We aimed to assess the patterns and dynamics of mobile phone usage amongst an antiretroviral treatment (ART) cohort in rural Uganda and ascertain its feasibility for improving clinic attendance. A cross-sectional study of clients on ART exploring their access to mobile phones and patterns of use was employed. Clinic attendances for antiretroviral drug refills were then monitored prospectively ove…			AIDS and Behavior	14	6	1347-1352	rayyan-1162001922	https://doi.org/10.1007/s10461-010-9780-2		#63697		Exclusion reason: Does not operationalise pleasure;
Use of an mHealth intervention to improve engagement in HIV community-based care among persons recently released from a correctional facility in Washington, DC: A pilot study	Kuo, Irene; Liu, Tao; Patrick, Rudy; Trezza, Claudia; Bazerman, Lauri; Castonguay, Breana J. Uhrig; Peterson, James; Kurth, Ann; Beckwith, Curt G.	We examined the preliminary effectiveness of a computerized counseling session plus post-incarceration text messaging intervention (CARE + Corrections) to support ART adherence and linkage/engagement in community care among recently incarcerated persons with HIV in Washington, D.C. Recently incarcerated persons with HIV ≥ 18 years old were recruited from the D.C. jail or community outreach and ra…			AIDS and Behavior	23	4	1016-1031	rayyan-1162001923	https://doi.org/10.1007/s10461-018-02389-1		#63698		Exclusion reason: Does not operationalise pleasure;
Tailored text messaging intervention for HIV adherence: A proof-of-concept study	Lewis, Megan A.; Uhrig, Jennifer D.; Bann, Carla M.; Harris, Jennie L.; Furberg, Robert D.; Coomes, Curtis; Kuhns, Lisa M.	Objective: This study sought to determine if dynamically tailored medication messages delivered to people living with HIV (PLWH) via text messaging would be well received and enhance adherence and clinical outcomes. Methods: A preexperimental proof-of-concept study with 52 men who have sex with men (MSM) recruited from a health clinic focused on promoting the well-being of gay, lesbian, bisexual,…			Health Psychology	32	3	248-253	rayyan-1162002007	https://doi.org/10.1037/a0028109		#63708		Exclusion reason: Does not operationalise pleasure;
Impact of text and email messaging on the sexual health of young people: A randomised controlled trial	Lim, Megan S. C.; Hocking, Jane S.; Aitken, Campbell K.; Fairley, Christopher K.; Jordan, Lynne; Lewis, Jennifer A.; Hellard, Margaret E.	Objective: To carry out a randomised controlled trial on the effect of a new method of health promotion—email and mobile phone text messages (short messaging service (SMS))—on young people's sexual health. Methods: 994 people aged 16-29 were recruited at a music festival to a non-blinded randomised controlled trial. Participants were randomised to either receive sexual health promotion messages (…			Journal of Epidemiology and Community Health	66	1	69-74	rayyan-1162002031	https://doi.org/10.1136/jech.2009.100396		#63710		Exclusion reason: Does not operationalise pleasure;
Text messaging for improving antiretroviral therapy adherence: No effects after 1 year in a randomized controlled trial among adolescents and young adults	Linnemayr, Sebastian; Huang, Haijing; Luoto, Jill; Kambugu, Andrew; Thirumurthy, Harsha; Haberer, Jessica E.; Wagner, Glenn; Mukasa, Barbara	Objectives: To assess the effectiveness of Short Message Service (SMS) reminder messages on antiretroviral and cotrimoxazole prophylaxis adherence among HIV-positive youths as well as the relative effectiveness of SMS with and without a response option. Methods: Eligible HIV-positive patients aged 15 to 22 years at 2 HIV clinics in Kampala, Uganda, participated in a year-long parallel individual-…			American Journal of Public Health	107	12	1944-1950	rayyan-1162002047	https://doi.org/10.2105/AJPH.2017.304089		#63712		Exclusion reason: Does not operationalise pleasure;
Beyond mere pill taking: SMS reminders for HIV treatment adherence delivered to mobile phones of clients in a community support network in Australia	Mao, Limin; Buchanan, Andrew; Wong, Horas Tze Hoo; Persson, Asha	SMS reminders sent to personal mobiles are increasingly used by clinical services to promote patient engagement, including adherence to antiretroviral treatment (ART) for HIV. From August to September 2015, a 6‐week, randomised SMS reminder for ART adherence intervention was implemented among 98 HIV‐positive clients of Australian's largest HIV charitable organisation located in Sydney. This was f…			Health & Social Care in the Community	26	4	486-494	rayyan-1162002130	https://doi.org/10.1111/hsc.12544		#63714		Exclusion reason: Does not operationalise pleasure;
Feasibility and acceptability of a motivational intervention combined with text messaging for alcohol and sex risk reduction with emergency department patients: A pilot trial	Mastroleo, Nadine R.; Celio, Mark A.; Barnett, Nancy P.; Colby, Suzanne M.; Kahler, Christopher W.; Operario, Don; Suffoletto, Brian P.; Monti, Peter M.	Background: Interventions aimed at reducing co-occurring heavy drinking and risky sexual behavior among Emergency Department (ED) patients require feasibility and acceptability to optimally engage individuals. Objectives: This pilot study explored the feasibility and acceptability of an interactive text-messaging (TM) supplement to a brief in-person intervention previously found successful in red…			Addiction Research & Theory	27	2	85-94	rayyan-1162002162	https://doi.org/10.1080/16066359.2018.1444159		#63720		Exclusion reason: Does not operationalise pleasure;
Feasibility, acceptability, and preliminary efficacy of a gamified mobile health contingency management intervention for PrEP adherence among Black MSM	Mitchell, John T.; Burns, Charles M.; Atkinson, Breyah; Cottrell, Mackenzie; Frye, Justin K.; McKellar, Mehri S.; Kashuba, Angela D. M.; McClernon, F. Joseph; Okeke, Nwora Lance	[Correction Notice: An Erratum for this article was reported in Vol 26(10) of AIDS and Behavior (see record 2023-02747-001). The original version of this article contained an error in the title. It has been corrected. In addition, Tables 3 and 4 were missing mean scores for some of the variables. The corrected Tables 3 and 4 are presented in the erratum.] Oral HIV pre-exposure prophylaxis (PrEP) …			AIDS and Behavior	26	10	3311-3324	rayyan-1162002245	https://doi.org/10.1007/s10461-022-03675-9		#63724		Exclusion reason: Does not operationalise pleasure;
Individualized Texting for Adherence Building (iTAB): Improving antiretroviral dose timing among HIV-infected persons with co-occurring bipolar disorder	Moore, David J.; Poquette, Amelia; Casaletto, Kaitlin B.; Gouaux, Ben; Montoya, Jessica L.; Posada, Carolina; Rooney, Alexandra S.; Badiee, Jayraan; Deutsch, Reena; Letendre, Scott L.; Depp, Colin A.; Grant, Igor; Atkinson, J. Hampton	HIV+ persons with co-occurring bipolar disorder (HIV+/BD+) have elevated rates of medication nonadherence. We conducted a 30-day randomized controlled trial of a two-way, text messaging system, iTAB (n = 25), compared to an active comparison (CTRL) (n = 25) to improve antiretroviral (ARV) and psychotropic (PSY) adherence and dose timing. Both groups received medication adherence psychoeducation a…			AIDS and Behavior	19	3	459-471	rayyan-1162002279	https://doi.org/10.1007/s10461-014-0971-0		#63727		Exclusion reason: Does not operationalise pleasure;
Comparing the effects of entertainment and educational television programming on risky sexual behavior	Moyer-Gusé, Emily; Nabi, Robin	Entertainment-education (E-E) may offer an effective way to reduce risky behavior by modeling healthy behaviors. Although there is some empirical evidence to support the effectiveness of the E-E strategy, much of this research has been conducted in countries with different media landscapes than that of the United States and controlled experiments in this context are rare. Moreover, empirical test…			Health Communication	26	5	416-426	rayyan-1162002300	https://doi.org/10.1080/10410236.2011.552481		#63730		Exclusion reason: Does not operationalise pleasure;
Health care providers’ perspectives on a weekly text-messaging intervention to engage HIV-positive persons in care (WelTel BC1)	Murray, Melanie C. M.; O'Shaughnessy, Sara; Smillie, Kirsten; Borek, Natasha; Graham, Rebecca; Maan, Evelyn J.; Kop, Mia L.; Friesen, Karen; Albert, Arianne; Levine, Sarah; Pick, Neora; Ogilvie, Gina; Money, Deborah; Lester, Richard	Though evidence shows that Mobile health (mHealth) interventions can improve adherence and viral load in HIV-positive persons, few have studied the health care providers’ (HCP) perspective. We conducted a prospective mixed methods pilot study using the WelTel intervention wherein HIV-positive participants (n = 25) received weekly interactive text messages for 6 months. Text message response rate …			AIDS and Behavior	19	10	1875-1887	rayyan-1162002318	https://doi.org/10.1007/s10461-015-1151-6		#63732		Exclusion reason: Does not operationalise pleasure;
Using evaluation to enhance a pre-exposure prophylaxis (PrEP) social marketing campaign in real time in Los Angeles County, California	Nakelsky, Shoshanna; Moore, Leo; Garland, Wendy H.	Objective: To describe the application of a formative evaluation conducted concurrently with implementation of a public health social marketing campaign to allow for substantive changes to the campaign messaging to subsequently improve acceptability. Method: A serial cross-sectional survey was used to evaluate the acceptability of two campaign messages among Black and Latino men who have sex with…			Evaluation and Program Planning	90			rayyan-1162002334	https://doi.org/10.1016/j.evalprogplan.2021.101988		#63735		Exclusion reason: Does not operationalise pleasure;
Observed reactions among patients attending HIV treatment facilities to a brief video intervention on treatment initiation and adherence	Neumann, Mary Spink; Plant, Aaron; Margolis, Andrew D.; Flores, Stephen A.	Entertainment-education can affect positive behavior change. Taking Care of Me is an effective, video-based intervention designed to improve patients’ continuum of HIV care outcomes. The study’s aim was to refine the pre-final video at points where patients stopped watching and missed embedded health messages. We evaluated the video using systematic unobtrusive observations triangulated with elec…			AIDS Care	32	5	656-665	rayyan-1162002354	https://doi.org/10.1080/09540121.2019.1695729		#63738		Exclusion reason: Does not operationalise pleasure;
Effect of text messaging to deter early resumption of sexual activity after male circumcision for HIV prevention: A randomized controlled trial	Odeny, Thomas A.; Bailey, Robert C.; Bukusi, Elizabeth A.; Simoni, Jane M.; Tapia, Kenneth A.; Yuhas, Krista; Holmes, King K.; McClelland, R. Scott	Background: Resumption of sex before complete wound healing after male circumcision may increase risk of postoperative surgical complications, and HIV acquisition and transmission. We aimed to determine the effect of text messaging to deter resumption of sex before 42 days postcircumcision. Methods: We conducted a randomized trial where men older than18 years who owned mobile phones and had just …			JAIDS Journal of Acquired Immune Deficiency Syndromes	65	2	e50-e57	rayyan-1162002415	https://doi.org/10.1097/QAI.0b013e3182a0a050		#63744		Exclusion reason: Does not operationalise pleasure;
A randomized controlled trial of real-time electronic adherence monitoring with text message dosing reminders in people starting first-line antiretroviral therapy	Orrell, Catherine; Cohen, Karen; Mauff, Katya; Bangsberg, David R.; Maartens, Gary; Wood, Robin	Background: There are conflicting findings about whether mobile phone text message reminders impact on antiretroviral adherence. We hypothesized that text reminders sent when dosing was late would improve adherence and HIV viral suppression. Methods: Antiretroviral therapy (ART)-naive participants, from a South African outpatient ART clinic, were randomized to standard of care (SoC, 3 pretreatmen…			JAIDS Journal of Acquired Immune Deficiency Syndromes	70	5	495-502	rayyan-1162002443	https://doi.org/10.1097/QAI.0000000000000770		#63748		Exclusion reason: Does not operationalise pleasure;
Impact of time perspectives on texting intervention to reduce HIV/STI transmission among female sex workers in Tijuana and Ciudad Juarez, Mexico	Patterson, Thomas L.; Semple, Shirley J.; Abramovitz, Daniela; Harvey-Vera, Alicia; Pines, Heather A.; Verdugo, Silvia; Depp, Colin; Moore, David J.; Martinez, Gustavo; Rangel, M. Gudelia; Strathdee, Steffanie A.	Text messages may sustain post-counseling gains in behavioral improvements and reduce HIV/STI incidence. However, their effectiveness may depend on the messages’ time perspective and characteristics of the individual. We evaluated the impact of time perspective on a text messaging intervention designed to maintain improvements in safer sex practices among drug-using and non-drug-using female sex …			Journal of Behavioral Medicine	42	1	111-127	rayyan-1162002475	https://doi.org/10.1007/s10865-018-9948-1		#63751		Exclusion reason: Does not operationalise pleasure;
Design, validation and testing of short text messages for an HIV mobile-health intervention to improve antiretroviral treatment adherence in Mexico	Pérez-Sánchez, Ivonne Nalliely; Candela Iglesias, María; Rodriguez-Estrada, Evelyn; Reyes-Terán, Gustavo; Caballero-Suárez, Nancy Patricia	Mobile Health (mHealth) interventions have become effective strategies to increase adherence to antiretroviral treatment (ART) in people living with HIV (PLWH). mHealth interventions use phone calls, e-mails, smartphone apps or short text messages (SMS) as reminders of medical appointments or ART adherence. SMS are a highly accepted mHealth strategy. Systematized processes to validate SMS tailore…			AIDS Care	30		37-43	rayyan-1162002494	https://doi.org/10.1080/09540121.2018.1524115		#63754		Exclusion reason: Does not operationalise pleasure;
Using a mobile health intervention to support HIV treatment adherence and retention among patients at risk for disengaging with care	Rana, Aadia I.; van den Berg, Jacob J.; Lamy, Eric; Beckwith, Curt G.	Less than half of the 1.2 million HIV-infected individuals in the United States are in consistent medical care, with only a third receiving treatment resulting in viral suppression. Novel interventions to improve engagement are necessary to ensure medical adherence, improve long-term outcomes, and reduce HIV transmission. Mobile health (mHealth) strategies including cell phone and text messaging …			AIDS Patient Care and STDs	30	4	178-184	rayyan-1162002574	https://doi.org/10.1089/apc.2016.0025		#63761		Exclusion reason: Does not operationalise pleasure;
Cost effectiveness of text messages to reduce methamphetamine use and HIV sexual risk behaviors among men who have sex with men	Reback, Cathy J.; Fletcher, Jesse B.; Leibowitz, Arleen A.	Methamphetamine use is highly prevalent among gay, bisexual, and other men who have sex with men (MSM) in the United States and has been associated with condomless anal intercourse (CAI), a common route of HIV infection. Text messaging is a very low-cost method of delivery for intervention content. This paper presents a cost-effectiveness analysis of a randomized controlled trial testing three ne…			Journal of Substance Abuse Treatment	100		59-63	rayyan-1162002588	https://doi.org/10.1016/j.jsat.2019.02.006		#63764		Exclusion reason: Does not operationalise pleasure;
Text messaging reduces HIV risk behaviors among methamphetamine-using men who have sex with men	Reback, Cathy J.; Grant, Deborah Ling; Fletcher, Jesse B.; Branson, Catherine M.; Shoptaw, Steven; Bowers, Jane Rohde; Charania, Mahnaz; Mansergh, Gordon	[Correction Notice: An Erratum for this article was reported in Vol 16(7) of AIDS and Behavior (see record 2012-26687-034). In the original article, there was an error in Table 1. The percentage of participants reporting part time employment was incorrectly written as 5.8 %. The correct percentage of participants reporting part-time employment is 21.1 %.] Text-messaging interventions present a no…			AIDS and Behavior	16	7	1993-2002	rayyan-1162002591	https://doi.org/10.1007/s10461-012-0200-7		#63767		Exclusion reason: Does not operationalise pleasure;
Outcomes from a randomized trial of a bilingual mHealth social media intervention to increase care engagement among young gay, bisexual, and other men who have sex with men and transgender women with HIV	Rhodes, Scott D.; Tanner, Amanda E.; Mann-Jackson, Lilli; Alonzo, Jorge; Song, Eunyoung Y.; Smart, Benjamin D.; Garcia, Manuel; McCoy, Thomas P.; Schafer, Katherine R.; Wilkin, Aimee M.	Background: The North Carolina Community Research Partnership developed, implemented, and tested weCare, a 12-month bilingual mHealth social media intervention designed to reduce missed HIV care appointments and increase viral suppression among racially/ethnically diverse gay, bisexual, and other men who have sex with men (GBMSM) and transgender women living with HIV by harnessing established soc…			Health Education & Behavior	49	6	975-984	rayyan-1162002622	https://doi.org/10.1177/10901981221125400		#63768		Exclusion reason: Does not operationalise pleasure;
Retention in HIV care among HIV-seropositive pregnant and postpartum women in Uganda: Results of a randomized controlled trial	Sabin, Lora L.; Halim, Nafisa; Hamer, Davidson H.; Simmons, Elizabeth M.; Jonnalagadda, Sivani; Williams, Anna Larson; Chemusto, Harriet; Gifford, Allen L.; Bonawitz, Rachael; Aroda, Philip; DeSilva, Mary; Gasuza, Julia; Mukasa, Barbara; Messersmith, Lisa J.	We tested an intervention that aimed to increase retention in antiretroviral therapy (ART) among HIV-positive pregnant and postpartum women, a population shown to be vulnerable to poor ART outcomes. 133 pregnant women initiating ART at 2 hospitals in Uganda used real time-enabled wireless pill monitors (WPM) for 1 month, and were then randomized to receive text message reminders (triggered by lat…			AIDS and Behavior	24	11	3164-3175	rayyan-1162002695	https://doi.org/10.1007/s10461-020-02875-5		#63774		Exclusion reason: Does not operationalise pleasure;
Efficacy of daily text messaging to support adherence to HIV pre-exposure prophylaxis (PrEP) among stimulant-using men who have sex with men	Serrano, Vanessa B.; Moore, David J.; Morris, Sheldon; Tang, Bin; Liao, Antony; Hoenigl, Martin; Montoya, Jessica L.	Background: Men who have sex with men (MSM) who use stimulants are at increased risk for HIV infection. Adherence to pre-exposure prophylaxis (PrEP) reduces the risk of HIV infection. We evaluated the efficacy of the individualized Texting for Adherence Building (iTAB) intervention for PrEP adherence compared to standard of care (SoC) among 119 MSM who use stimulants (cocaine, methamphetamine and…			Substance Use & Misuse	58	3	465-469	rayyan-1162002783	https://doi.org/10.1080/10826084.2023.2165409		#63784		Exclusion reason: Does not operationalise pleasure;
Pilot implementation of a user-driven, web-based application designed to improve sexual health knowledge and communication among young Zambians: Mixed methods study	Sharma, Anjali; Mwamba, Chanda; Ng'andu, Mwila; Kamanga, Vikwato; Mendamenda, Mayamiko Zoonadi; Azgad, Yael; Jabbie, Zainab; Chipungu, Jenala; Pry, Jake M.	Background: Digital health interventions show promise in improving the uptake of HIV services among adolescents and young people aged 15 to 24 years in sub-Saharan Africa. Objective: This study aimed to pilot-test a theory-based, empirically grounded web-based application designed to increase condom-related knowledge, sexual and reproductive health (SRH) communication, and healthier choices among…			Journal of Medical Internet Research	24	7	1-14	rayyan-1162002798	https://doi.org/10.2196/37600		#63787		Exclusion reason: Does not operationalise pleasure;
Know your audience: Predictors of success for a patient-centered texting app to augment linkage to HIV care in rural Uganda	Siedner, Mark J.; Santorino, Data; Haberer, Jessica E.; Bangsberg, David R.	Background: Despite investments in infrastructure and evidence for high acceptability, few mHealth interventions have been implemented in sub-Saharan Africa. Objective: We sought to (1) identify predictors of uptake of an mHealth application for a low-literacy population of people living with HIV (PLWH) in rural Uganda and (2) evaluate the efficacy of various short message service (SMS) text mess…			Journal of Medical Internet Research	17	3		rayyan-1162002830	https://doi.org/10.2196/jmir.3859		#63793		Exclusion reason: Does not operationalise pleasure;
90 DAYS: An investigation of a short entertainment-education film to improve HIV status disclosure among Black women living with HIV in Miami-Dade County	Simmons, Jazmyne V.; Carcioppolo, Nick; Peng, Wei; Huang, Qian; Seelig, Michelle; Katz, Rachel; Potter, JoNell	Within Miami-Dade County, Black women experience disproportionate rates of HIV incidence and prevalence. Status disclosure to sexual partners is central to mitigating the HIV epidemic and ensuring a healthier lifestyle for those living with the virus. The disclosure processes model (DPM) posits that barriers such as stigma and negative outcome expectations often facilitate disclosure avoidance. T…			Social Science & Medicine	270			rayyan-1162002835	https://doi.org/10.1016/j.socscimed.2021.113683		#63795		Exclusion reason: Does not operationalise pleasure;
Mobile health for early retention in HIV care: A qualitative study in Kenya (WelTel Retain)	Smillie, Kirsten; Van Borek, Natasha; van der Kop, Mia L.; Lukhwaro, Abigael; Li, Neville; Karanja, Sarah; Patel, Anik R.; Ojakaa, David; Lester, Richard T.	Many people newly diagnosed with HIV are lost to follow-up before timely initiation of antiretroviral therapy (ART). A randomised controlled trial (RCT), WelTel Kenya1, demonstrated the effectiveness of the WelTel text messaging intervention to improve clinical outcomes among patients initiating ART. In preparation for WelTel Retain, an RCT that will evaluate the effect of the intervention to ret…			African Journal of AIDS Research	13	4	331-338	rayyan-1162002851	https://doi.org/10.2989/16085906.2014.961939		#63797		Exclusion reason: Does not operationalise pleasure;
A sex risk reduction text-message program for young adult females discharged from the emergency department	Suffoletto, Brian; Akers, Aletha; McGinnis, Kathleen A.; Calabria, Jaclyn; Wiesenfeld, Harold C.; Clark, Duncan B.	Purpose: To pilot test a text message (SMS) sex risk reduction program among at-risk young adult female patients discharged from an emergency department (ED). Methods: A convenience sample of 52 female patients with hazardous drinking behavior and recent risky sexual encounters were recruited from an urban ED and randomized to the SMS program (n = 23) or a control group (n = 29). All participants…			Journal of Adolescent Health	53	3	387-393	rayyan-1162002919	https://doi.org/10.1016/j.jadohealth.2013.04.006		#63800		Exclusion reason: Does not operationalise pleasure;
Behavioral efficacy of a sexual health mobile app for men who have sex with men: Randomized controlled trial of mobile messaging for men	Sullivan, Patrick Sean; Stephenson, Rob; Hirshfield, Sabina; Mehta, Cyra Christina; Zahn, Ryan; Bauermeister, Jose A.; Horvath, Keith; Chiasson, Mary Ann; Gelaude, Deborah; Mullin, Shelby; Downing, Martin J., Jr.; Olansky, Evelyn Jolene; Wiatrek, Sarah; Rogers, Erin Q.; Rosenberg, Eli; Siegler, Aaron J.; Mansergh, Gordon	Background: Gay, bisexual, and other men who have sex with men (GBMSM) face the highest burden of HIV in the United States, and there is a paucity of efficacious mobile health (mHealth) HIV prevention and care interventions tailored specifically for GBMSM. We tested a mobile app combining prevention messages and access to core prevention services for GBMSM. Objective: This study aims to measure t…			Journal of Medical Internet Research	24	2	1-17	rayyan-1162002930	https://doi.org/10.2196/34574		#63801		Exclusion reason: Does not operationalise pleasure;
Long term effects of community-based STI screening and mass media HIV prevention messages on sexual risk behaviors of African American adolescents	Sznitman, Sharon; Stanton, Bonita F.; Vanable, Peter A.; Carey, Michael P.; Valois, Robert F.; Brown, Larry K.; DiClemente, Ralph; Hennessy, Michael; Salazar, Laura F.; Romer, Daniel	We examined the long-term effects of two interventions designed to reduce sexual risk behavior among African American adolescents. African American adolescents (N = 1383, ages 14–17) were recruited from community-based organizations over a period of 16 months in two northeastern and two southeastern mid-sized U.S. cities with high rates of sexually transmitted infection (STI). Participants were s…			AIDS and Behavior	15	8	1755-1763	rayyan-1162002952	https://doi.org/10.1007/s10461-011-9946-6		#63802		Exclusion reason: Does not operationalise pleasure;
Using culturally sensitive media messages to reduce HIV-associated sexual behavior in high-risk African American adolescents: Results from a randomized trial	Sznitman, Sharon; Vanable, Peter A.; Carey, Michael P.; Hennessy, Michael; Brown, Larry K.; Valois, Robert F.; Stanton, Bonita F.; Salazar, Laura F.; DiClemente, Ralph; Farber, Naomi; Romer, Daniel	Purpose: To test the long-term effects of a mass media intervention that used culturally and developmentally appropriate messages to enhance human immunodeficiency virus (HIV)-preventive beliefs and behavior of high-risk African American adolescents. Methods: Television and radio messages were delivered for more than 3 years in two cities (Syracuse, NY; and Macon, GA) that were randomly selected …			Journal of Adolescent Health	49	3	244-251	rayyan-1162002953	https://doi.org/10.1016/j.jadohealth.2010.12.007		#63803		Exclusion reason: Does not operationalise pleasure;
weCare: A social media–based intervention designed to increase HIV care linkage, retention, and health outcomes for racially and ethnically diverse young MSM	Tanner, Amanda E.; Mann, Lilli; Song, Eunyoung; Alonzo, Jorge; Schafer, Katherine; Arellano, Elías; Garcia, Jesus M.; Rhodes, Scott D.	Estimates suggest that only about 30% of all individuals living with HIV in the U.S. have achieved viral suppression. Men who have sex with men (MSM), particularly racial/ethnic minority young MSM, are at increased risk for HIV infection and may have even lower viral suppression rates. HIV testing rates among MSM are low, and when tested, racial/ethnic minority young MSM have disproportionately l…			AIDS Education and Prevention	28	3	216-230	rayyan-1162002970	https://doi.org/10.1521/aeap.2016.28.3.216		#63806		Exclusion reason: Does not operationalise pleasure;
Just4Us: Development of a counselor-navigator and text message intervention to promote PrEP uptake among cisgender women at elevated risk for HIV	Teitelman, Anne M.; Koblin, Beryl A.; Brawner, Bridgette M.; Davis, Annet; Darlington, Caroline; Lipsky, Rachele K.; Iwu, Emilia; Bond, Keosha T.; Westover, Julie; Fiore, Danielle; Tieu, Hong-Van	In the United States, pre-exposure prophylaxis (PrEP) uptake among eligible cisgender women has been slow, despite the availability of oral PrEP since 2012. Although women make up nearly 20% of those living with HIV, there are currently few PrEP uptake interventions for cisgender women at elevated risk for acquiring HIV. Here we describe the process used to design and pre-pilot test Just4Us, a th…			JANAC: Journal of the Association of Nurses in AIDS Care	32	2	188-204	rayyan-1162002984	https://doi.org/10.1097/JNC.0000000000000233		#63808		Exclusion reason: Does not operationalise pleasure;
Acceptability of a mobile phone support tool (Call for Life Uganda) for promoting adherence to antiretroviral therapy among young adults in a randomized controlled trial: Exploratory qualitative study	Twimukye, Adelline; Naggirinya, Agnes Bwanika; Parkes-Ratanshi, Rosalind; Kasirye, Ronnie; Kiragga, Agnes; Castelnuovo, Barbara; Wasswa, Jacob; Nabaggala, Maria Sarah; Katabira, Elly; Lamorde, Mohammed; King, Rachel Lisa	Background: Adherence to treatment is critical for successful treatment outcomes. Although factors influencing antiretroviral therapy (ART) adherence vary, young adults are less likely to adhere owing to psychosocial issues such as stigma, ART-related side effects, and a lack of access to treatment. The Call for Life Uganda (CFLU) mobile health (mHealth) tool is a mobile phone–based technology th…			JMIR mHealth and uHealth	9	6	1-17	rayyan-1162003050	https://doi.org/10.2196/17418		#63811		Exclusion reason: Does not operationalise pleasure;
Efficacy of an HIV testing campaign's messages for African American women	Uhrig, Jennifer D.; Davis, Kevin C.; Fraze, Jami; Goetz, Joshua; Rupert, Doug	We conducted a Web-based randomized controlled experiment to test the efficacy of the Take Charge. Take the Test. (TCTT) campaign messages. The experiment had two conditions: (a) exposure to campaign messages and (b) no exposure. Participants completed a baseline assessment, exposure condition participants were exposed to campaign materials for 2 weeks, and all participants completed a follow-up …			Health Marketing Quarterly	29	2	117-129	rayyan-1162003056	https://doi.org/10.1080/07359683.2012.678256		#63812		Exclusion reason: Does not operationalise pleasure;
Participation in a mobile health intervention trial to improve retention in HIV care: Does gender matter?	van der Kop, Mia L.; Muhula, Samuel; Ekström, Anna M.; Jongbloed, Kate; Smillie, Kirsten; Abunah, Bonface; Kinagwi, Koki; Kyomuhangi, Lennie B.; Gelmon, Lawrence; Ojakaa, David I.; Lester, Richard T.; Awiti, Patricia O.	Background: To be consistent with the United Nations’ sustainable development goals on gender equality, mobile health (mHealth) programmes should aim to use communications technology to promote the empowerment of women. We conducted a pre-trial analysis of data from the WelTel Retain study on retention in HIV care to assess gender-based differences in phone access, phone sharing and concerns abou…			Journal of Telemedicine and Telecare	23	2	314-320	rayyan-1162003070	https://doi.org/10.1177/1357633X16643457		#63814		Exclusion reason: Does not operationalise pleasure;
Acceptability, feasibility and potential of an intervention using secret facebook groups to complement existing hiv prevention strategies among female sex workers in cameroon, a randomized pilot study	Vazquez Guillamet, Laia J.; Babey, Mary Mah; Njah, Mercy; Blake, Hassanatu; Jasani, Amy; Kyeng, Rahel; Hao, Jiaying; Long, Dustin; Tih, Pius; Turan, Janet M.; Khan, Eveline Mboh; Dionne, Jodie	ABSTRACT This randomized pilot project evaluated an intervention promoting health care literacy around HIV, pre-exposure prophylaxis (PrEP), and stigma reduction using private social media groups that complemented existing HIV prevention services among female sex workers (FSWs) in Cameroon. The intervention was 12 HIV and sexual health videos tailored to FSWs that were released over 8 weeks throu…			AIDS Care				rayyan-1162003083	https://doi.org/10.1080/09540121.2023.2275048		#63816		Exclusion reason: Does not operationalise pleasure;
“Out there it’s YOLO”: Youth perspectives on a mass media HIV- and gender-based violence campaign in South Africa	Walker, Gavin Robert	Gender-based violence continues to be a leading determinant of South Africa’s HIV/AIDS epidemic. As such, gender socialisation and de-normalisation of gender inequality and violence remain principal objectives for public health organisations. This article discusses youth reception of a mass media HIV/AIDS prevention campaign targeting gender inequality. Applying social cognitive theory to the ana…			African Journal of AIDS Research	20	1	79-87	rayyan-1162003120	https://doi.org/10.2989/16085906.2021.1872666		#63819		Exclusion reason: Does not operationalise pleasure;
Emotive media as a counterbalance to AIDS messaging fatigue in South Africa: Responses to an HIV/AIDS awareness music video	Walker, Gavin Robert	South Africa recorded and estimated 230,000 new infections in 2020, and low levels of AIDS risk awareness remain prevalent among the nation’s youth. While public health awareness initiatives continue to be necessary, the large quantity of AIDS-related content that has permeated the media landscape since the start of the epidemic has resulted in increasing indifference to health messaging. Drawing…			AIDS Education and Prevention	34	1	17-32	rayyan-1162003121	https://doi.org/10.1521/aeap.2022.34.1.17		#63820		Exclusion reason: Does not operationalise pleasure;
Developing a motion comic for HIV/STD prevention for young people ages 15–24, part 1: Listening to your target audience	Willis, Leigh A.; Kachur, Rachel; Castellanos, Ted J.; Spikes, Pilgrim; Gaul, Zaneta J.; Gamayo, Ashley C.; Durham, Marcus; Jones, Sandra; Nichols, Kristen; Han Barthelemy, Solange; LaPlace, Lisa; Staatz, Colleen; Hogben, Matthew; Robinson, Susan; Brooks, John T.; Sutton, Madeline Y.	Young people (15–24 years) in the United States are disproportionately affected by infection with human immunodeficiency virus (HIV) and sexually transmitted diseases (STD). Shortfalls in HIV/STD-related knowledge, attitudes, beliefs, and behavioral intentions (KABI) likely contribute to this discrepancy. In this report we describe our experience developing a novel means of health communication c…			Health Communication	33	2	212-221	rayyan-1162003193	https://doi.org/10.1080/10410236.2016.1255840		#63829		Exclusion reason: Does not operationalise pleasure;
Pilot randomized controlled trial of game plan for prep: A brief, web and text message intervention to help sexual minority men adhere to prep and reduce their alcohol use	Wray, Tyler B.; Chan, Philip A.; Kahler, Christopher W.; Ocean, Erik M. S.; Nittas, Vasileios	Suboptimal adherence to oral PrEP medications, particularly among younger sexual minority men (SMM), continues to be a key barrier to achieving more substantial declines in new HIV infections. Although variety of interventions, including web and text-message-based applications, have successfully addressed PrEP adherence, very few have addressed the potential influence of alcohol. This pilot study…			AIDS and Behavior				rayyan-1162003213	https://doi.org/10.1007/s10461-023-04223-9		#63831		Exclusion reason: Does not operationalise pleasure;
Text messaging for HIV prevention with young Black men: Formative research and campaign development	Wright, Erin; Fortune, Thierry; Juzang, Ivan; Bull, Sheana	This article describes the formative research and campaign development for a pilot study to test the feasibility of using cell phone text messaging to promote HIV prevention for young African-American men. We conducted six focus groups with Black men aged 16-20 (N = 43) in order to obtain feedback on the campaign content and how best to convey sexual health information via text message using cell…			AIDS Care	23	5	534-541	rayyan-1162003214	https://doi.org/10.1080/09540121.2010.524190		#63832		Exclusion reason: Does not operationalise pleasure;
Iterative development of in this together, the first mHealth HIV prevention program for older adolescents in Uganda	Ybarra, Michele L.; Agaba, Edgar; Chen, Emilie; Nyemara, Novatus	In Uganda, HIV prevention programming for older adolescents is noticeably lacking, even though HIV incidence rates increase dramatically from adolescence into young adulthood. Here we describe the development of In This toGether (ITG), the first-of-its-kind, comprehensive text messaging-based HIV prevention program for both sexually active and abstinent 18- to 22-year-old Ugandans. Five iterative…			AIDS and Behavior	24	8	2355-2368	rayyan-1162003256	https://doi.org/10.1007/s10461-020-02795-4		#63836		Exclusion reason: Does not operationalise pleasure;
Effects of a mobile health intervention to promote HIV self-testing with MSM in China: A randomized controlled trial	Zhu, Xiaofang; Zhang, Wenhan; Operario, Don; Zhao, Yue; Shi, Anxia; Zhang, Zhihua; Gao, Pan; Perez, Ashley; Wang, Jun; Zaller, Nickolas; Yang, Cui; Sun, Yehuan; Zhang, Hongbo	This study tested a mobile health (mHealth) intervention program entitled WeTest, delivered via the WeChat mobile app, to promote oral HIV self-testing (HIVST) among MSM in Hefei, China. A total of 100 MSM participants enrolled, completed baseline assessment, were randomly assigned to intervention or control, and completed 6-month follow-up surveys. Intervention participants (n = 50) received two…			AIDS and Behavior	23	11	3129-3139	rayyan-1162003321	https://doi.org/10.1007/s10461-019-02452-5		#63847		Exclusion reason: Does not operationalise pleasure;
Does initiating vaginal sexual intercourse during a safer sex media campaign influence life satisfaction among African American adolescents?	Zullig, Keith J.; Valois, Robert F.; Hobbs, Gerald R.; Romer, Daniel; Brown, Larry K.; DiClemente, Ralph J.; Vanable, Peter A.	Purpose: Addressing adolescent sexual risk behaviors in the STI/HIV prevention literature is well documented; however, intervention impacts on life satisfaction are relatively unexplored. This study is a secondary analysis of data (N = 1,658) from a randomized, multisite, multilevel safer sex media campaign (Project iMPPACS) analyzing life satisfaction across baseline and follow-up data collected…			Journal of Adolescent Health	67	1	40-45	rayyan-1162003325	https://doi.org/10.1016/j.jadohealth.2019.09.001		#63848		Exclusion reason: Does not operationalise pleasure;
Phone-Delivered Intervention to Improve HIV Care for Young People Living With HIV: Trial to Inform Implementation and Utility	Kalichman S.C.; Kalichman M.O.; Eaton L.A.	Background: Phone-delivered counseling has demonstrated improved health outcomes for people living with HIV. However, counseling is hampered by a lack of guidance on the frequency and duration of intervention in relation to clinical benefits. The added benefits of bidirectional (ie, interactive) vs. unidirectional (ie, passive) text messages to augment counseling are also unknown. We conducted a …			Journal of Acquired Immune Deficiency Syndromes	94	3	227-234	rayyan-1162003332	https://dx.doi.org/10.1097/QAI.0000000000003279		#63849		Exclusion reason: Does not operationalise pleasure;
Successful Implementation Strategies in iCARE Nigeria-A Pilot Intervention with Text Message Reminders and Peer Navigation for Youth Living with HIV	Ahonkhai A.A.; Kuti K.M.; Hirschhorn L.R.; Kuhns L.M.; Garofalo R.; Johnson A.K.; Adetunji A.; Berzins B.; Okonkwor O.; Awolude O.; Omigbodun O.; Taiwo B.O.	To address poor outcomes among adolescents and young adults living with HIV (AYA-HIV), iCARE Nigeria successfully piloted two-way text message antiretroviral therapy (ART) reminders together with peer navigation. Study participants had significant improvement in ART adherence and viral suppression at 48 weeks. Understanding facto of this intervention. We used explanatory, mixed methods to assess …			Tropical Medicine and Infectious Disease	8	11	498	rayyan-1162003352	https://dx.doi.org/10.3390/tropicalmed8110498		#63850		Exclusion reason: Does not operationalise pleasure;
Evaluating use of mass-media communication intervention 'MTV-Shuga' on increased awareness and demand for HIV and sexual health services by adolescent girls and young women in South Africa: An observational study	Chimbindi N.; Mthiyane N.; Chidumwa G.; Zuma T.; Dreyer J.; Birdthistle I.; Floyd S.; Kyegombe N.; Grundy C.; Cawood C.; Danaviah S.; Smit T.; Pillay D.; Baisley K.; Harling G.; Seeley J.; Shahmanesh M.	Objective To investigate the effect of exposure to MTV Shuga:Down South' (MTVShuga-DS) during the scale-up of combination HIV-prevention interventions on awareness and uptake of sexual reproductive health (SRH) and HIV-prevention services by adolescent girls and young women (AGYW). Design One longitudinal and three cross-sectional surveys of representative samples of AGYW. Setting AGYW in four So…			BMJ Open	13	5	e062804	rayyan-1162003453	https://dx.doi.org/10.1136/bmjopen-2022-062804		#63855		Exclusion reason: Does not operationalise pleasure;
The use and impact of European Testing Week regional awareness campaigns to increase HIV and viral hepatitis testing coverage	Raben D.; Kahama C.B.; Combs L.; Stengaard A.; Rockstroh J.K.; Simoes D.; Collins B.	Introduction: Since 2013, the European Testing Week (ETW) awareness campaign has become a key regional event influencing testing efforts for HIV, viral hepatitis, and sexually transmitted infections (STIs) through participation of 720 organizations. Here, we report on a survey from May to June 2022 aimed at assessing the participant-reported impact of the campaign. Method(s): All past and current…			HIV Medicine				rayyan-1162003460	https://dx.doi.org/10.1111/hiv.13544		#63857		Exclusion reason: Does not operationalise pleasure;
Goals for girls: a cluster-randomized trial to investigate a school-based sexual health programme amongst female learners in South Africa	Pike C.; Coakley C.; Ahmed N.; Lee D.; Little F.; Padian N.; Bekker L.G.	The delivery of comprehensive sexuality education to adolescents at school is recognized as a long-term strategy to support adolescent health. Suboptimal sexual and reproductive health (SRH) outcomes among South African adolescents necessitate the ongoing development and optimization of SRH education and promotion models. We conducted a cluster-randomized controlled trial amongst secondary school…			Health education research	38	5	375-391	rayyan-1162003475	https://dx.doi.org/10.1093/her/cyad025		#63860		Exclusion reason: Does not operationalise pleasure;
Piloting a digital campaign to promote awareness of the Louisiana TelePrEP program among sexual and gender minority young adults	Ocasio M.A.; Fernandez M.I.; Cortese S.; Kampa K.	Despite the proven efficacy of pre-exposure prophylaxis (PrEP) in preventing HIV acquisition, PrEP is underutilized by sexual and gender minority young adults in the 13 states in the United States "South."In this paper, we describe the process we used to develop a digital campaign to promote awareness and engagement of sexual and gender minority young adults in the Louisiana Department of Health'…			PLoS ONE	18	8	e0290149	rayyan-1162003509	https://dx.doi.org/10.1371/journal.pone.0290149		#63861		Exclusion reason: Does not operationalise pleasure;
A randomized stepped wedge trial of an intensive combination approach to roll back the HIV epidemic in Nigerian adolescents: iCARE Nigeria treatment support protocol	Taiwo B.O.; Kuhns L.M.; Omigbodun O.; Awolude O.; Kuti K.M.; Adetunji A.; Berzins B.; Janulis P.; Akanmu S.; Agbaji O.; David A.N.; Akinbami A.; Adekambi A.F.; Johnson A.K.; Okonkwor O.; Oladeji B.D.; Cervantes M.; Adewumi O.M.; Kapogiannis B.; Garofalo R.	Background Nigeria is one of six countries with half the global burden of youth living with HIV. Interventions to date have been inadequate as AIDS-related deaths in Nigeria's youth have remained unchanged in recent years. The iCARE Nigeria HIV treatment support intervention, a combination of peer navigation and SMS text message medication reminders to promote viral suppression, demonstrated init…			PLoS ONE	18	7	e0274031	rayyan-1162003530	https://dx.doi.org/10.1371/journal.pone.0274031		#63862		Exclusion reason: Does not operationalise pleasure;
The development and evaluation of a social media-based HIV knowledge dissemination platform in China	Han S.; Li H.; Li K.; Wang Z.	Objective: This study aimed to introduce the development of a social media-based HIV knowledge dissemination platform and evaluate its dissemination effects, users' feedback, and preferences. Method(s): A social media-based HIV knowledge dissemination platform ("Lihui Space") was developed as a WeChat Official Account (WOA) to disseminate HIV-related information and knowledge to the public and an…			International Journal of Nursing Sciences	10	3	288-293	rayyan-1162003594	https://dx.doi.org/10.1016/j.ijnss.2023.06.003		#63865		Exclusion reason: Does not operationalise pleasure;
'It is guiding us to protect ourselves': a qualitative investigation into why young people engage with a mass-media HIV education campaign	Baker V.; Mulwa S.; Sarrassat S.; Khanyile D.; Cousens S.; Cawood C.; Birdthistle I.	This study explores how and why young people engage with MTV Shuga, a popular mass media campaign in South Africa, to understand what makes effective HIV edutainment. Young MTV Shuga viewers from the Eastern Cape, South Africa and their parents participated in remote individual interviews and focus groups in 2020. Qualitative data were transcribed and analysed using a thematic iterative approach.…			Culture, health & sexuality	25	7	803-817	rayyan-1162003661	https://dx.doi.org/10.1080/13691058.2022.2100483		#63868		Exclusion reason: Does not operationalise pleasure;
A Transgender Chatbot (Amanda Selfie) to Create Pre-exposure Prophylaxis Demand Among Adolescents in Brazil: Assessment of Acceptability, Functionality, Usability, and Results	Massa P.; de Souza Ferraz D.A.; Magno L.; Silva A.P.; Greco M.; Dourado I.; Grangeiro A.	Background: HIV incidence rates have increased in adolescent men who have sex with men (AMSM) and adolescent transgender women (ATGW). Thus, it is essential to promote access to HIV prevention, including pre-exposure prophylaxis (PrEP), among these groups. Moreover, using artificial intelligence and online social platforms to create demand and access to health care services are essential tools fo…			Journal of Medical Internet Research	25		e41881	rayyan-1162003673	https://dx.doi.org/10.2196/41881		#63872		Exclusion reason: Does not operationalise pleasure;
Comparison of a video to a pictorial brochure in improving HIV/AIDS and HIV testing knowledge and increasing HIV testing motivation and behavioral skills among adult emergency department patients	Merchant R.C.; Marks S.J.; Clark M.A.; Carey M.P.; Liu T.	Objectives: We sought to determine if a pictorial brochure improves HIV/AIDS and HIV testing knowledge and increases HIV testing motivation and behavioral skills as well as a video among adult emergency department patients, regardless of language spoken and health literacy level. Method(s): ED patients were stratified by primary language spoken (English or Spanish) and health literacy level (lowe…			JACEP Open	1	3	202-213	rayyan-1162003678	https://dx.doi.org/10.1002/emp2.12024		#63873		Exclusion reason: Does not operationalise pleasure;
Evaluation of the ICARE Nigeria pilot intervention using social media and peer navigation to promote HIV testing and linkage to care among high-risk young men a nonrandomized controlled trial	Garofalo R.; Adetunji A.; Kuhns L.M.; Omigbodun O.; Johnson A.K.; Kuti K.; Awolude O.A.; Berzins B.; Janulis P.; Okonkwor O.; Oladeji B.; Muldoon A.L.; Amoo O.P.; Atunde H.; Kapogiannis B.; Taiwo B.O.	IMPORTANCE Nigeria has the fourth-largest HIV epidemic globally, yet high levels of social stigma inhibit HIV testing among Nigerian youths and young men who have sex with men (MSM). OBJECTIVE To report pilot data from iCARE Nigeria (Intensive Combination Approach to Roll Back the Epidemic in Nigerian Adolescents), a combination intervention using social media and peer navigation to promote HIV t…			JAMA Network Open			e220148	rayyan-1162003689	https://dx.doi.org/10.1001/jamanetworkopen.2022.0148		#63875		Exclusion reason: Does not operationalise pleasure;
The effect of an interactive weekly text-messaging intervention on retention in prevention of mother-to-child transmission of HIV care: a randomised controlled trial (WelTel PMTCT)	Nordberg B.; van der Kop M.L.; Mwangi W.; Mwangi J.; Kaguiri E.; Chamorro de Angeles K.J.; Lester R.T.; Gabriel E.E.; Rautiainen S.; Awiti P.O.; Kagesten A.E.; Were E.; Ekstrom A.M.	Retention in prevention of mother-to-child transmission (PMTCT) care is critical to prevent vertical HIV transmission and reduce morbidity and mortality of mother-infant pairs. We investigated whether weekly, interactive text-messaging improved 18-month postpartum retention in PMTCT care. This randomised, two-armed, parallel trial was conducted at six PMTCT clinics in western Kenya. Pregnant wome…			Scientific reports	13	1	9389	rayyan-1162003757	https://dx.doi.org/10.1038/s41598-023-35817-x		#63878		Exclusion reason: Does not operationalise pleasure;
Changes in Quality of life Outcomes of Patients with HIV/AIDS Under a Theory-based Mobile Health Intervention	Tran B.X.; Bui T.M.; Do A.L.; Boyer L.; Auquier P.; Nguyen L.H.; Nguyen A.H.T.; Van Ngo T.; Latkin C.A.; Zhang M.W.B.; Ho C.S.H.; Ho R.C.M.	This study examined the effectiveness of a theory-based mHealth intervention on the quality of life (QOL) of people living with HIV. A randomized controlled trial was performed at two outpatient clinics in Hanoi, Vietnam. There were 428 patients with HIV/AIDs in selected clinics and were divided into the intervention arm (receiving HIV-assisted smartphone application and usual care) and the contr…			AIDS and behavior				rayyan-1162003758	https://dx.doi.org/10.1007/s10461-023-04105-0		#63879		Exclusion reason: Does not operationalise pleasure;
Toward improved adherence: A text message intervention in an human immunodeficiency virus pediatric clinic in Guatemala City	Sanchez S.A.; Ramay B.M.; Zook J.; De Leon O.; Peralta R.; Juarez J.; Cocohoba J.	AbstractAs access to human immunodeficiency virus treatment expands in Low to Middle Income Countries, it becomes critical to develop and test strategies to improve adherence and ensure efficacy. Text messaging improves adherence to antiretroviral treatment antiretroviral treatment in some patient populations, but data surrounding the use of these tools is sparse in pediatric and adolescent patie…			Medicine (United States)	100	10	E24867	rayyan-1162003782	https://dx.doi.org/10.1097/MD.0000000000024867		#63880		Exclusion reason: Does not operationalise pleasure;
An application of social marketing for promoting HIV testing in Iran	Alipour F.; Shams M.; Maleki M.; Mousavizadeh A.	BACKGROUND: It has been estimated that 60,000 Iranians have been infected with HIV/AIDS and only 36% of them are aware of their status. This study aimed to design, implement and evaluate a social marketing campaign to promote HIV testing in Boyer-Ahmad County, Kohgiluyeh, and Boyer-Ahmad Province, southwest of Iran. MATERIALS AND METHODS: This study was a quasi-experimental pretest-posttest witho…			BMC public health	23	1	865	rayyan-1162003814	https://dx.doi.org/10.1186/s12889-023-15698-5		#63882		Exclusion reason: Does not operationalise pleasure;
Randomized controlled trial of a theory-informed mHealth intervention to support ART adherence and viral suppression among women with HIV in Mombasa, Kenya: preliminary efficacy and participant-level feasibility and acceptability	Aunon F.M.; Wanje G.; Richardson B.A.; Masese L.; Odeny T.A.; Kinuthia J.; Mandaliya K.; Jaoko W.; Simoni J.M.; McClelland R.S.	BACKGROUND: Mobile Health ("mHealth") interventions have shown promise in improving HIV treatment outcomes for stigmatized populations. This paper presents the findings from a randomized controlled trial to assess the efficacy, participant-level feasibility and acceptability of a theory-informed mHealth intervention, Motivation Matters!, designed to improve viral suppression and ART adherence amo…			BMC public health	23	1	837	rayyan-1162003827	https://dx.doi.org/10.1186/s12889-023-15638-3		#63883		Exclusion reason: Does not operationalise pleasure;
MHealth for pre-exposure prophylaxis adherence by young adult men who have sex with men	Weitzman P.F.; Zhou Y.; Kogelman L.; Rodarte S.; Vicente S.R.; Levkoff S.E.	Background: Young adult men who have sex with men (YMSM) are at increased risk for HIV, especially minority YMSM. Pre-exposure prophylaxis (PrEP) is a breakthrough daily pill to prevent HIV. Consistent adherence is key to PrEP effectiveness, which is why the CDC recommends adherence support be provided to all PrEP patients. Mobile health can overcome barriers to the delivery of adherence support,…			mHealth	7		44	rayyan-1162003936	https://dx.doi.org/10.21037/mhealth-20-51		#63886		Exclusion reason: Does not operationalise pleasure;
Acceptability and feasibility of intra-peer and social media approach for HIV self-testing among men who have sex with men in Karachi: lessons from a pilot study	Altaf A.; Pasha M.S.K.; Wali M.S.; Majeed A.	Objective: To use a peer-to-peer and social media approach to reach out to men who have sex with men (MSM) and to distribute human immunodeficiency virus self-testing kits among them in an urban setting. Method(s): The cross-sectional, pilot study was conducted by a community-based organisation in Karachi from November 2020 to February 2021, and comprised men aged 18 years or above who have sex w…			Journal of the Pakistan Medical Association	73	3	562-566	rayyan-1162003945	https://dx.doi.org/10.47391/JPMA.6846		#63890		Exclusion reason: Does not operationalise pleasure;
Adaptation of a theory-based social networking and gamified app-based intervention to improve pre-exposure prophylaxis adherence among young men who have sex with men in bangkok, thailand: Qualitative study	Songtaweesin W.N.; LeGrand S.; Bandara S.; Piccone C.; Wongharn P.; Moonwong J.; Jupimai T.; Saisaengjan C.; Theerawit T.; Muessig K.; Hightow-Weidman L.; Puthanakit T.; Phanuphak N.; Tangmunkongvorakul A.	Background: HIV disproportionately affects young Thai men who have sex with men (YMSM). Recent studies report a high incidence and prevalence of HIV among Thai YMSM. The Thai national guidelines have recommended pre-exposure prophylaxis (PrEP) since 2014 for key populations; free PrEP has been piloted since 2019. Smartphone-based mobile health (mHealth) interventions provide an optimal platform f…			Journal of Medical Internet Research	23	11	e23852	rayyan-1162003953	https://dx.doi.org/10.2196/23852		#63892		Exclusion reason: Does not operationalise pleasure;
"I am not shy anymore": A qualitative study of the role of an interactive mHealth intervention on sexual health knowledge, attitudes, and behaviors of South African adolescents with perinatal HIV	Bergam S.; Sibaya T.; Ndlela N.; Kuzwayo M.; Fomo M.; Goldstein M.H.; Marconi V.C.; Haberer J.E.; Archary M.; Zanoni B.C.	Background: South Africa has one of the highest burdens of adolescents with perinatally-acquired HIV (APHIV) in the world. APHIV in South Africa have limited access to sexual and reproductive health (SRH) education and services specific to their HIV status. When lacking comprehensive SRH education, APHIV are prone to sexual risk behaviors that can lead to unintended pregnancy, sexually transmitte…			Reproductive Health	19	1	217	rayyan-1162004125	https://dx.doi.org/10.1186/s12978-022-01519-2		#63900		Exclusion reason: Does not operationalise pleasure;
Multidisciplinary peer-led sexual and reproductive health education programme in France, a prospective controlled-study	Nuttall A.; Mancini J.; Lizin C.; Hamzaoui S.; Mariotti S.; Louesdon H.; Tardieu S.; Viton J.-M.; Delotte J.; Bretelle F.	BACKGROUND: Sexual education is an international priority to promote sexual and reproductive health (SRH) and to reduce risky sexual behaviour. Experts recommend holistic and comprehensive SRH peer-led education. In 2018, the French government launched a new public peer-led health prevention programme called the "Service Sanitaire" (SeSa), consisting of health education provided by healthcare stu…			BMC public health	22	1	2239	rayyan-1162004137	https://dx.doi.org/10.1186/s12889-022-14583-x		#63901		Exclusion reason: Does not operationalise pleasure;
Co-creation using crowdsourcing to promote PrEP adherence in China: study protocol for a stepped-wedge randomized controlled trial	Sha Y.; Li C.; Xiong Y.; Hazra A.; Lio J.; Jiang I.; Huang H.; Kerman J.; Molina J.; Li L.; Liang K.; Gong D.; Li Q.; Wu S.; Sherer R.; Tucker J.D.; Tang W.	BACKGROUND: Adherent pre-exposure prophylaxis (PrEP) uptake can prevent HIV infections. Despite the high HIV incidence, Chinese key populations have low PrEP uptake and adherence. New interventions are needed to increase PrEP adherence among key populations in China. Co-creation methods are helpful to solicit ideas from the community to solve public health problems. The study protocol aims to des…			BMC public health	22	1	1697	rayyan-1162004147	https://dx.doi.org/10.1186/s12889-022-14117-5		#63903		Exclusion reason: Does not operationalise pleasure;
Effectiveness of a mobile-based HIV prevention intervention for the rural and low-income population involving incentive policy to doctors in Liangshan, China: a randomized controlled trial protocol	Wang M.; Chen X.; Ma S.; Liu G.; Chen C.	BACKGROUND: The HIV/AIDS epidemic is a concerning problem in many parts of the world, especially in rural and poor areas. Due to health service inequality and public stigma towards the disease, it is difficult to conduct face-to-face interventions. The widespread use of mobile phones and social media applications thus provide a feasible and acceptable approach for HIV prevention and education del…			BMC public health	22	1	1682	rayyan-1162004149	https://dx.doi.org/10.1186/s12889-022-13930-2		#63904		Exclusion reason: Does not operationalise pleasure;
Comparing standard versus enhanced implementation of an evidence-based HIV prevention program among Bahamian sixth grade students: findings from nationwide implementation trials	Wang B.; Deveaux L.; Herbert C.; Li X.; Cottrell L.; Adderley R.; Poitier M.; Mortimer A.; Rolle G.; Marshall S.; Forbes N.; Stanton B.	BACKGROUND: Effective implementation strategies are needed to address the challenges encountered by teachers in implementation of evidence-based HV prevention programs in schools. The current study: 1) compares implementation fidelity of Focus on Youth in the Caribbean (FOYC) plus Caribbean Informed Parents and Children Together (CImPACT) intervention using enhanced implementation strategies (inc…			BMC public health	22	1	1442	rayyan-1162004155	https://dx.doi.org/10.1186/s12889-022-13848-9		#63905		Exclusion reason: Does not operationalise pleasure;
MPrEP+ study protocol: a prospective cohort study assessing the feasibility and acceptability of an HIV pre-exposure prophylaxis (PrEP) strategy for male clients of female sex workers in Kisumu, Kenya	Mantell J.; Franks J.; Zerbe A.; Lamb M.R.; Reed D.M.; Omollo D.; Lahuerta M.; Naitore D.; El-Sadr W.M.; Agot K.	Introduction Male clients (MCs) are integral to sex work-driven HIV transmission dynamics as sexual partners of female sex worker (FSW). MCs contribute disproportionately to incident HIV globally and in sub-Saharan Africa, with 27% of new infections attributed to MCs of FSW and other partners of key populations. Gaps in coverage of HIV testing and prevention services for men, including MCs, are w…			BMJ Open	12	11	e064037	rayyan-1162004209	https://dx.doi.org/10.1136/bmjopen-2022-064037		#63907		Exclusion reason: Does not operationalise pleasure;
Randomized Trial of Individualized Texting for Adherence Building (iTAB) Plus Motivational Interviewing for PrEP Adherence in Transgender Individuals: The iM-PrEPT Study	Morris S.R.; Jain S.; Blumenthal J.; Bolan R.; Dube M.P.; Henderson P.; Corado K.; Sun S.; He F.; Chow K.; Burke L.; Anderson P.L.; Moore D.J.	Background:Transgender and nonbinary individuals at risk for HIV may benefit from adherence support for pre-exposure prophylaxis. Method(s):Between June 2017 and September 2020, 255 transgender and nonbinary individuals received daily oral tenofovir disoproxil fumarate/emtricitabine for 48 weeks randomized 1:1 to receive individualized Texting for Adherence Building (iTAB) or iTAB plus motivation…			Journal of Acquired Immune Deficiency Syndromes	91	5	453-459	rayyan-1162004211	https://dx.doi.org/10.1097/QAI.0000000000003091		#63909		Exclusion reason: Does not operationalise pleasure;
Treatment Adherence among HIV and TB Patients Using Single and Double Way Mobile Phone Text Messages: A Randomized Controlled Trial	Kibu O.D.; Siysi V.V.; Albert Legrand S.E.; Asangbeng Tanue E.; Nsagha D.S.	Background. Research has shown that patients fail to adhere to ART and TB treatment due to the long duration of both therapies, side effects, and forgetfulness. Objective. To assess the role of the double-way and single-way SMS on adherence to HIV and TB treatment. Materials and Methods. A randomized controlled trial among adult HIV and TB patients on treatment at the Buea Regional and Kumba Dist…			Journal of Tropical Medicine	2022		2980141	rayyan-1162004256	https://dx.doi.org/10.1155/2022/2980141		#63911		Exclusion reason: Does not operationalise pleasure;
A differentiated digital intervention to improve antiretroviral therapy adherence among men who have sex with men living with HIV in China: a randomized controlled trial	Jiao K.; Wang C.; Liao M.; Ma J.; Kang D.; Tang W.; Tucker J.D.; Ma W.	Background: Antiretroviral therapy (ART) adherence is still suboptimal among some key populations, highlighting the need for innovative tailored strategies. This randomized controlled trial (RCT) aimed to evaluate the effect of a differentiated digital intervention on ART adherence among men who have sex with men (MSM) living with HIV in China. Method(s): The two-armed parallel RCT was conducted …			BMC Medicine	20	1	341	rayyan-1162004266	https://dx.doi.org/10.1186/s12916-022-02538-3		#63912		Exclusion reason: Does not operationalise pleasure;
Effects of a multimedia campaign on HIV self-testing and PrEP outcomes among young people in South Africa: a mixed-methods impact evaluation of MTV Shuga Down South'	Birdthistle I.; Mulwa S.; Sarrassat S.; Baker V.; Khanyile D.; O'Donnell D.; Cawood C.; Cousens S.	Introduction Innovative HIV technologies can help to reduce HIV incidence, yet uptake of such tools is relatively low among young people. To create awareness and demand among adolescents and young adults, a new campaign of the pan-African MTV Shuga series ( Down South 2'; DS2), featured storylines and messages about HIV self-testing (HIVST) and pre-exposure prophylaxis (PrEP) through television, …			BMJ Global Health	7	4	e007641	rayyan-1162004334	https://dx.doi.org/10.1136/bmjgh-2021-007641		#63917		Exclusion reason: Does not operationalise pleasure;
Developing Aysoo: a mobile-based self-management application for people living with HIV	Safdari R.; SeyedAlinaghi S.; Mohammadzadeh N.; Noori T.; Rahmati P.; Qaderi K.; Voltarelli F.; Mehraeen E.	Introduction: A mobile-based application is one of the potential solutions to manage conditions of people living with human immunodeficiency virus (HIV) in real-time. This study aimed to design and develop HIV self-management mobile application as a suitable solution for HIV self-management of people living with HIV. Material(s) and Method(s): This study was a mixed-method in nature, carried out …			HIV and AIDS Review	21	1	24-30	rayyan-1162004353	https://dx.doi.org/10.5114/hivar.2022.113389		#63921		Exclusion reason: Does not operationalise pleasure;
Community-engaged mHealth intervention to increase uptake of HIV pre-exposure prophylaxis (PrEP) among gay, bisexual and other men who have sex with men in China: study protocol for a pilot randomised controlled trial	Li C.; Xiong Y.; Muessig K.E.; Tang W.; Huang H.; Mu T.; Tong X.; Yu J.; Yang Z.; Sherer R.; Hazra A.; Lio J.; Matthews D.D.; Fisher E.B.; Li L.; Tucker J.D.	INTRODUCTION: The large number of key populations in China who would benefit from HIV pre-exposure prophylaxis (PrEP) in the context of limited health system capacity and public awareness will pose challenges for timely PrEP scale-up, suggesting an urgent need for innovative and accessible interventions. This study aims to develop and pilot test a theory-informed, tailored mobile phone interventi…			BMJ open	12	5	e055899	rayyan-1162004438	https://dx.doi.org/10.1136/bmjopen-2021-055899		#63925		Exclusion reason: Does not operationalise pleasure;
Effect of a Reminder System on Pre-exposure Prophylaxis Adherence in Men Who Have Sex With Men: Prospective Cohort Study Based on WeChat Intervention	Lin B.; Liu J.; He W.; Pan H.; Ma Y.; Zhong X.	Background: The efficacy of pre-exposure prophylaxis (PrEP) is highly dependent on adherence, and one of the main reasons for poor adherence is forgetfulness. Therefore, it is important to explore how to remind users to take their medicine on time. Objective(s): This study aims to explore the effect of a reminder system on PrEP adherence in men who have sex with men (MSM) to improve adherence. Th…			Journal of Medical Internet Research	24	8	e37936	rayyan-1162004585	https://dx.doi.org/10.2196/37936		#63930		Exclusion reason: Does not operationalise pleasure;
Effectiveness of a school-based intervention in Guatemala to increase knowledge of sexual and reproductive health	Morenz A.M.; Hernandez J.C.; Yates K.; Kennedy M.A.; Groisser A.; Coyoy O.; Kim J.; Castillo R.; Zuleta C.	Objectives: Adolescent pregnancy in Guatemala is a multifactorial issue contributing to maternal and child mortality as well as negative social and economic outcomes. While multiple organizations have identified this as an important area for improvement, little has been published on methods for reducing rates of adolescent pregnancy in resource-limited settings. We characterized the effects of a …			International Journal of Adolescent Medicine and Health	33	6	487-492	rayyan-1162004692	https://dx.doi.org/10.1515/ijamh-2019-0226		#63933		Exclusion reason: Does not operationalise pleasure;
Adaptation of a gender-transformative sexual and reproductive health intervention for adolescent boys in South Africa and Lesotho using intervention mapping	Aventin A.; Rabie S.; Skeen S.; Tomlinson M.; Makhetha M.; Siqabatiso Z.; Lohan M.; Clarke M.; Lohfeld L.; Thurston A.; Stewart J.	Background: Rates of adolescent HIV and unintended pregnancy in southern Africa are amongst the highest in the world. Gender-transformative interventions that address underlying gender inequalities and engage both males and females have been emphasised by the World Health Organisation, amongst others, to target prevention. However, few such gender-transformative interventions have been rigorously…			Global health action	14	1	1927329	rayyan-1162004747	https://dx.doi.org/10.1080/16549716.2021.1927329		#63936		Exclusion reason: Does not operationalise pleasure;
Text message reminders and peer education increase HIV and Syphilis testing among female sex workers: a pilot quasi-experimental study in Uganda	Muhindo R.; Mujugira A.; Castelnuovo B.; Sewankambo N.K.; Parkes-Ratanshi R.; Kiguli J.; Tumwesigye N.M.; Nakku-Joloba E.	BACKGROUND: Globally, female sex workers (FSW) are disproportionately affected by HIV and other sexually transmitted infections (STIs). However, uptake of STI and HIV testing services among FSW in sub-Saharan Africa remains low. We aimed to assess the effect of FSW-led peer education and text message reminders on 3-monthly syphilis and HIV testing among FSW in Uganda. METHOD(S): Between September…			BMC health services research	21	1	436	rayyan-1162004753	https://dx.doi.org/10.1186/s12913-021-06461-w		#63937		Exclusion reason: Does not operationalise pleasure;
The acceptability and feasibility of a pilot study examining the impact of a mobile technology-based intervention informed by behavioral economics to improve HIV knowledge and testing frequency among Latinx sexual minority men and transgender women	MacCarthy S.; Mendoza-Graf A.; Wagner Z.; L Barreras J.; Kim A.; Giguere R.; Carballo-Dieguez A.; Linnemayr S.	BACKGROUND: We developed a novel intervention that uses behavioral economics incentives and mobile-health text messages to increase HIV knowledge and testing frequency among Latinx sexual minority men and Latinx transgender women. Here we provide a theoretically-grounded assessment regarding the intervention's acceptability and feasibility. METHOD(S): We conducted 30-min exit interviews with a st…			BMC public health	21	1	341	rayyan-1162004762	https://dx.doi.org/10.1186/s12889-021-10335-5		#63938		Exclusion reason: Does not operationalise pleasure;
MTV-SHUGA: How did MTV-Shuga improve HIV prevention and sexual health outcomes among adolescents and young people in rural KwaZulu-Natal?	Zuma T.; Kyegombe N.; Hlongwane S.; Nhlenyama M.; Chimbindi N.; Seeley J.; Shahmanesh M.	Background: MTV-Shuga is a mass-media behaviour change intervention that seeks to address social and structural drivers of HIV infection amongst young people in South Africa. It is delivered through television storylines related to sexual and reproductive health, HIV/AIDS, abortion, transactional sex and intimate partner violence. We explore ways in which MTV-Shuga could improve HIV prevention an…			Journal of the International AIDS Society	24		72	rayyan-1162005055	https://dx.doi.org/10.1002/jia2.25659		#63949		Exclusion reason: Does not operationalise pleasure;
'MTV Shuga': Mass media communication in adolescent girls and young women in South Africa: Can it increase awareness and demand for HIV and sexual health technologies	Chimbindi N.; Loha E.; Zuma T.; Dreyer J.; Birdthistle I.; Floyd S.; Kyegombe N.; Cawood C.; Baisley K.; Seeley J.; Shahmanesh M.	Background: Mass-media interventions can deliver health promotion to large numbers of people. We used the national free-to-air TV screening of MTV-Shuga (the 'Down South' series), concurrent with the scaleup of combination HIV prevention to test the hypothesis that massmedia edu-dramas can improve the sexual health of AGYW at high risk of HIV and early pregnancy in KwaZulu-Natal (KZN), South Afri…			Journal of the International AIDS Society	24		208-209	rayyan-1162005060	https://dx.doi.org/10.1002/jia2.25659		#63950		Exclusion reason: Does not operationalise pleasure;
"I Wish to Continue Receiving the Reminder Short Messaging Service": A Mixed Methods Study on the Acceptability of Digital Adherence Tools Among Adults Living with HIV on Antiretroviral Treatment in Tanzania	Ngowi K.; Pima F.; Mmbaga B.T.; Aarnoutse R.E.; Reiss P.; Nieuwkerk P.T.; Sprangers M.; Boer M.S.	Introduction: Digital Adherence Tools (DAT) to promote adherence to antiretroviral treatment (ART) for HIV are being increasingly adopted globally, however their effectiveness and acceptability in limited resource settings has been challenging. In this study, we examine the acceptability of DATs to improve adherence to ART. Method(s): This study was part of a three-arm randomized controlled trial…			Patient Preference and Adherence	15		559-568	rayyan-1162005105	https://dx.doi.org/10.2147/PPA.S290079		#63955		Exclusion reason: Does not operationalise pleasure;
Efficacy and Impact of Digital HIV Care Navigation in Young People Living With HIV in San Francisco, California: Prospective Study	Arayasirikul S.; Turner C.; Trujillo D.; Le V.; Wilson E.C.	BACKGROUND: Young people are disproportionately impacted by HIV infection and exhibit poor HIV care continuum outcomes. Mobile health (mHealth) interventions are promising approaches to meet the unique needs of young people living with HIV. Youth-focused interventions are needed to improve HIV care continuum outcomes. OBJECTIVE(S): This study assessed the preliminary efficacy and impact of a digi…			JMIR mHealth and uHealth	8	5	e18597	rayyan-1162005134	https://dx.doi.org/10.2196/18597		#63956		Exclusion reason: Does not operationalise pleasure;
Mobile Health App for Self-Learning on HIV Prevention Knowledge and Services Among a Young Indonesian Key Population: Cohort Study	Garg P.R.; Uppal L.; Mehra S.; Mehra D.	BACKGROUND: Indonesia is the only country in the Asia Pacific region where the incidence of HIV is still on the rise, and its prevalence is extremely high among the key populations such as men who have sex with men, transgender women, and people who inject/use drugs. Mobile health (mHealth) apps provide an innovative platform for delivering tailored HIV prevention and care among these populations…			JMIR mHealth and uHealth	8	9	e17646	rayyan-1162005151	https://dx.doi.org/10.2196/17646		#63959		Exclusion reason: Does not operationalise pleasure;
CITY Health II - using entertainment education and social media to reduce HIV among emerging adults: A protocol paper for the Beat HIVe project	Davies S.L.; Smith T.L.; Murphy B.; Crawford M.S.; Kaiser K.A.; Clay O.J.	Background: Despite multiple efforts to reduce HIV rates among African American young adults, a significant racial disparity persists and continues to grow among this population. New approaches are needed to reach this at-risk group and engage them in prevention efforts. The Community Influences Transitions of Youth Health (CITY Health II) study aims to increase HIV preventive behaviors to decrea…			Contemporary Clinical Trials	99		106167	rayyan-1162005183	https://dx.doi.org/10.1016/j.cct.2020.106167		#63963		Exclusion reason: Does not operationalise pleasure;
OPT-In For Life: A Mobile Technology-Based Intervention to Improve HIV Care Continuum for Young Adults Living With HIV	Zurlo J.; Du P.; Haynos A.; Collins V.; Eshak T.; Whitener C.	Young adults living with HIV (YALH) have lower rates of retention in care and HIV viral suppression. Multiple barriers exist to engage YALH in care. We developed and implemented a multifaceted, mobile application-based intervention, "OPT-In for Life," by targeting YALH to encourage retention in care and eventually viral suppression. The app integrated multiple user-friendly features for YALH to m…			Health promotion practice	21	5	727-737	rayyan-1162005217	https://dx.doi.org/10.1177/1524839920936247		#63967		Exclusion reason: Does not operationalise pleasure;
Preliminary Effects of a Mobile Interactive Supervised Therapy Intervention on People Living With HIV: Pilot Randomized Controlled Trial	Pang Y.; Molton J.S.; Ooi W.T.; Paton N.I.; He H.-G.	BACKGROUND: As people living with HIV infection require lifelong treatment, nonadherence to medication will reduce their chance of maintaining viral suppression and increase the risk of developing drug resistance and HIV transmission. OBJECTIVE(S): This study aimed to evaluate the efficacy of a mobile app, Mobile Interactive Supervised Therapy (MIST), for improving adherence to oral HIV medicatio…			JMIR mHealth and uHealth	8	3	e15702	rayyan-1162005225	https://dx.doi.org/10.2196/15702		#63969		Exclusion reason: Does not operationalise pleasure;
Test@work texts: Mobile phone messaging to increase awareness of HIV and HIV testing in UK construction employees during the COVID-19 pandemic	Middleton M.; Somerset S.; Evans C.; Blake H.	Background: HIV poses a threat to global health. With effective treatment options available, education and testing strategies are essential in preventing transmission. Text messaging is an effective tool for health promotion and can be used to target higher risk populations. This study reports on the design, delivery and testing of a mobile text messaging SMS intervention for HIV prevention and a…			International Journal of Environmental Research and Public Health	17	21	1-23	rayyan-1162005301	https://dx.doi.org/10.3390/ijerph17217819		#63973		Exclusion reason: Does not operationalise pleasure;
'Break the Chains 2015' community-based HIV prevention campaign for men who have sex with men in Switzerland: Non-randomised evaluation and cost analysis	Frey K.; Lociciro S.; Blank P.; Schwenkglenks M.; Dubois-Arber F.; Rosenbrock R.; Lehner A.; Staub R.; Derendinger S.; Schmidt A.; Bize R.; Kubler D.; Low N.	Objectives: To study the implementation, effects and costs of Break the Chains, a community-based HIV prevention campaign for men who have sex with men (MSM) in Switzerland, from March to May 2015, which aimed to reduce early HIV transmission by promoting the campaign message to adopt short-term risk reduction followed by HIV testing. Design(s): Non-randomised evaluation and cost analysis. Settin…			BMJ Open	10	1	e032459	rayyan-1162005386	https://dx.doi.org/10.1136/bmjopen-2019-032459		#63976		Exclusion reason: Does not operationalise pleasure;
'MTV Shuga': Can mass media communication HIV prevention and sexual health in adolescent girls and young women in rural South Africa?	Shahmanesh M.; Mthiyane N.; Chimbindi N.; Zuma T.; Dreyer J.; Birdthistle I.; Floyd S.; Kyegombe N.; Danaviah S.; Smit T.; Harling G.; Seeley J.; Baisley K.	Background: Adolescent girls and young women (AGYW) in South Africa are at high risk of HIV and early pregnancy. MTV-Shuga, a mass-media edu-drama, improved some sexual health outcomes in a randomized trial amongst young people in Nigeria. We used a national free-to-air TV screening of MTV-Shuga (the "Down South" series), concurrent with the roll-out of a large scale-up of combination HIV prevent…			Journal of the International AIDS Society	23			rayyan-1162005494	https://dx.doi.org/10.1002/jia2.25547		#63981		Exclusion reason: Does not operationalise pleasure;
Effect of mobile text messages on antiretroviral medication adherence and patient retention in early HIV care: An open-label, randomized, single center study in south Florida	Sherman E.M.; Niu J.; Elrod S.; Clauson K.A.; Alkhateeb F.; Eckardt P.	Background: People with HIV (PHIV) with limited access to health services often experience suboptimal antiretroviral therapy (ART) adherence. We investigated whether a daily text messaging intervention improves ART adherence and retention in early HIV care in PHIV in a south Florida hospital-based clinic. Method(s): ART-naive PHIV receiving care through the clinic's Ryan White HIV/AIDS Program we…			AIDS Research and Therapy	17	1	16	rayyan-1162005662	https://dx.doi.org/10.1186/s12981-020-00275-2		#64002		Exclusion reason: Does not operationalise pleasure;
An Internet-Based, Peer-Delivered Messaging Intervention for HIV Testing and Condom Use Among Men Who Have Sex With Men in India (CHALO!): Pilot Randomized Comparative Trial	Patel V.V.; Rawat S.; Dange A.; Lelutiu-Weinberger C.; Golub S.A.	BACKGROUND: Leveraging internet-based communication tools (eg, messaging apps, SMS text messaging, and email) may be an effective avenue for delivery of HIV prevention messages to men who have sex with men (MSM) in India, but there are limited models for such internet-based interventions. OBJECTIVE(S): The CHALO! pilot was an online educational and behavioral intervention aimed to determine the f…			JMIR public health and surveillance	6	2	e16494	rayyan-1162005671	https://dx.doi.org/10.2196/16494		#64003		Exclusion reason: Does not operationalise pleasure;
Feasibility and acceptability of novel methods to estimate antiretroviral adherence: A longitudinal study	Saberi P.; Ming K.; Legnitto D.; Neilands T.B.; Gandhi M.; Johnson M.O.	Due to marked reductions in morbidity and mortality, antiretroviral (ARV) adherence monitoring is of high interest. Researchers and clinicians often resort to the most feasible and cost-effective adherence methods possible, which may result in biased or inaccurate estimates and require the physical presence of a participant at a research or clinic site. The objective of our study was to evaluate …			PLoS ONE	14	1	e0210791	rayyan-1162005681	https://dx.doi.org/10.1371/journal.pone.0210791		#64004		Exclusion reason: Does not operationalise pleasure;
Two-way mobile phone intervention compared with standard-of-care adherence support after second-line antiretroviral therapy failure: a multinational, randomised controlled trial	Gross R.; Ritz J.; Hughes M.D.; Salata R.; Mugyenyi P.; Hogg E.; Wieclaw L.; Godfrey C.; Wallis C.L.; Mellors J.W.; Mudhune V.O.; Badal-Faesen S.; Grinsztejn B.; Collier A.C.	Background: Antiretroviral therapy (ART) non-adherence causes HIV treatment failure. Past behaviour might predict future behaviour; failing second-line ART could indicate ongoing risk for subsequent non-adherence. We aimed to find out whether a two-way mobile phone-based communication intervention would increase HIV treatment success by improving medication adherence. Method(s): We did a multinat…			The Lancet Digital Health	1	1	e26-e34	rayyan-1162005750	https://dx.doi.org/10.1016/S2589-7500%2819%2930006-8		#64015		Exclusion reason: Does not operationalise pleasure;
Announcing the availability of oral HIV self-test kits via text message to increase HIV testing among hard-to-reach truckers in Kenya: a randomized controlled trial	Kelvin E.A.; George G.; Kinyanjui S.; Mwai E.; Romo M.L.; Oruko F.; Odhiambo J.O.; Nyaga E.N.; Mantell J.E.; Govender K.	BACKGROUND: Truckers in sub-Saharan Africa are at higher risk of contracting HIV than the general population. HIV self-testing may be a way to increase testing rates in this high-risk population. The objective of this randomized controlled trial was to assess whether informing truckers who do not test for HIV regularly about the availability of HIV self-testing kits at roadside wellness centers i…			BMC public health	19	1	7	rayyan-1162005801	https://dx.doi.org/10.1186/s12889-018-6345-1		#64020		Exclusion reason: Does not operationalise pleasure;
Does internet-Accessed STI (e-STI) testing increase testing uptake for chlamydia and other STIs among a young population who have never tested? Secondary analyses of data from a randomised controlled trial	Wilson E.; Leyrat C.; Baraitser P.; Free C.	Objectives To assess the effectiveness of an internet-Accessed STI (e-STI) testing and results service on testing uptake among young adults (16-30 years) who have never tested for STIs in London, England. Methods We conducted secondary analyses on data from a randomised controlled trial. In the trial, participants were randomly allocated to receive a text message with the web link of an e-STI tes…			Sexually Transmitted Infections	95	8	569-574	rayyan-1162005853	https://dx.doi.org/10.1136/sextrans-2019-053992		#64026		Exclusion reason: Does not operationalise pleasure;
A religiously-tailored, multilevel intervention in African American churches to increase HIV testing: Rationale and design of the Taking It to the Pews cluster randomized trial	Berkley-Patton J.; Bowe Thompson C.; Goggin K.; Catley D.; Berman M.; Bradley-Ewing A.; Derose K.P.; Resnicow K.; Allsworth J.; Simon S.	HIV continues to disproportionately impact African American (AA) communities. Due to delayed HIV diagnosis, AAs tend to enter HIV treatment at advanced stages. There is great need for increased access to regular HIV testing and linkage to care services for AAs. AA faith institutions are highly influential and have potential to increase the reach of HIV testing in AA communities. However, well-con…			Contemporary Clinical Trials	86		105848	rayyan-1162005861	https://dx.doi.org/10.1016/j.cct.2019.105848		#64028		Exclusion reason: Does not operationalise pleasure;
Positive Strategies to Enhance Problem-Solving Skills (STEPS): A pilot randomized, controlled trial of a multicomponent, technology-enhanced, customizable antiretroviral adherence intervention for HIV-infected adolescents and young adults	Mimiaga M.J.; Bogart L.M.; Thurston I.B.; Santostefano C.M.; Closson E.F.; Skeer M.R.; Biello K.B.; Safren S.A.	Adolescents are disproportionately impacted by HIV in the United States. Optimal effects from antiretroviral therapy (ART) can be achieved through stringent adherence to a daily medication regimen; for adolescents, this may be interrupted due to complex barriers unique to this age group. We previously conducted formative qualitative interviews with HIV-infected adolescents to identify key barrier…			AIDS Patient Care and STDs	33	1	21-24	rayyan-1162005886	https://dx.doi.org/10.1089/apc.2018.0138		#64030		Exclusion reason: Does not operationalise pleasure;
Randomized Controlled Trial of a Mobile Health Intervention to Promote Retention and Adherence to Preexposure Prophylaxis among Young People at Risk for Human Immunodeficiency Virus: The EPIC Study	Liu A.Y.; Vittinghoff E.; Von Felten P.; Rivet Amico K.; Anderson P.L.; Lester R.; Andrew E.; Estes I.; Serrano P.; Brothers J.; Buchbinder S.; Hosek S.; Fuchs J.D.	Background: Young men who have sex with men are among the most vulnerable to human immunodeficiency virus (HIV) infection. Although preexposure prophylaxis (PrEP) has demonstrated effectiveness, adherence and retention have been low among youth. Method(s): We conducted a randomized controlled trial to evaluate the impact of a youth-tailored, bidirectional text-messaging intervention (PrEPmate) on…			Clinical Infectious Diseases	68	12	2010-2017	rayyan-1162005893	https://dx.doi.org/10.1093/cid/ciy810		#64031		Exclusion reason: Does not operationalise pleasure;
The Supporting Adolescent Adherence in Vietnam (SAAV) study: Study protocol for a randomized controlled trial assessing an mHealth approach to improving adherence for adolescents living with HIV in Vietnam	Desilva M.; Vu C.N.; Bonawitz R.; Hai L.T.; Van Lam N.; Yen L.T.; Gifford A.L.; Haberer J.; Linh D.T.; Sabin L.	Background: The overall goal of the Supporting Adolescent Adherence in Vietnam (SAAV) study is to improve understanding of an adherence feedback mHealth intervention designed to help adolescents living with HIV (ALHIV) maintain high adherence to antiretroviral therapy (ART), critical to effective treatment. Specifically, we aim to: (1) conduct formative research with Vietnamese ALHIV and their ca…			Trials	20	1	150	rayyan-1162005908	https://dx.doi.org/10.1186/s13063-019-3239-1		#64032		Exclusion reason: Does not operationalise pleasure;
Text messages can encourage patients to discuss and receive HIV testing in primary care	Wettermann R.; Marek H.; Giordano T.P.; Arya M.	Objective: Routine HIV testing is not adequately occurring in primary care. One reason is that physicians perceive that patients do not want to discuss HIV testing and would prefer that patients initiate the discussion. A patient-centered text message campaign may prompt patients to discuss HIV testing with their physicians, thereby increasing HIV testing. Method(s): The study took place in clini…			Journal of the American Board of Family Medicine	32	3	408-412	rayyan-1162005919	https://dx.doi.org/10.3122/jabfm.2019.03.180269		#64033		Exclusion reason: Does not operationalise pleasure;
Get Yourself Tested Goes to High School: Adapted Sexually Transmitted Disease Prevention Campaign and Associated Student Use of Clinic Sexually Transmitted Disease Testing Services	Liddon N.; Carver L.H.; Robin L.; Harper C.R.; Murray C.C.; Habel M.A.; Lesesne C.A.	In an attempt to increase high school students' sexually transmitted disease (STD) testing rates, the Centers for Disease Control and Prevention's Division of Adolescent and School Health partnered with ICF and Chicago Public Schools to adapt and implement the "GYT: Get Yourself Tested" health marketing campaign for a high school. Methods Clinic record data and student retrospective self-report s…			Sexually Transmitted Diseases	46	6	383-388	rayyan-1162005927	https://dx.doi.org/10.1097/OLQ.0000000000000983		#64034		Exclusion reason: Does not operationalise pleasure;
'MTV shuga': Mass media communication, HSV2 and sexual health in adolescent girls and young women in Rural South Africa	Shahmanesh M.; Mthiyane N.; Chimbindi N.; Zuma T.; Dreyer J.; Birdthistle I.; Floyd S.; Kyegombe N.; Grundy C.; Danaviah S.; Smit T.; Cawood C.; Pillay D.; Baisley K.; Harling G.; Seeley J.	Background Adolescent girls and young women (AGYW) In South Africa are at high risk of HIV and early pregnancy. MTV-Shuga, a mass-media edu-drama, improved some sexual health outcomes in a randomised trial amongst young people in Nigeria. We used the national free-to-air TV screening of MTV-Shuga (the 'Down South' series), concurrent with the roll-out of a large scale-up of combination HIV preven…			Sexually Transmitted Infections	95		A197	rayyan-1162006102	https://dx.doi.org/10.1136/sextrans-2019-sti.496		#64041		Exclusion reason: Does not operationalise pleasure;
Feasibility of a Texting Intervention to Improve Medication Adherence Among Older HIV+ African Americans: A Mixed-Method Pilot Study	Pagan-Ortiz M.E.; Goulet P.; Kogelman L.; Levkoff S.E.; Weitzman P.F.	Antiretroviral therapy (ART) is the primary treatment for HIV, and adherence to it is crucial to addressing health disparities. Approximately half of individuals in the United States living with HIV are African Americans, and those over 45 years of age are more likely to die early from HIV/AIDS than their White counterparts. This mixed-method pilot study evaluated the feasibility of a text-based …			Gerontology and Geriatric Medicine	5			rayyan-1162006218	https://dx.doi.org/10.1177/2333721419855662		#64053		Exclusion reason: Does not operationalise pleasure;
Using Social Media To Increase HIV Testing Among Men Who Have Sex with Men - Beijing, China, 2013-2017	Wang L.; Podson D.; Chen Z.; Lu H.; Wang V.; Shepard C.; Williams J.K.; Mi G.	The prevalence of human immunodeficiency virus (HIV) infection in China is low overall (0.06%) (1); however, it is substantially higher (8.0%) among men who have sex with men (MSM) (2), and the stigmatization of same-sex behaviors in China presents challenges for HIV prevention and treatment efforts. In 2015, Blued, a Beijing-based media company that operates an online dating application popular …			MMWR. Morbidity and mortality weekly report	68	21	478-482	rayyan-1162006223	https://dx.doi.org/10.15585/mmwr.mm6821a3		#64054		Exclusion reason: Does not operationalise pleasure;
Maximizing adherence and retention for women living with HIV and their infants in Kenya (MOTIVATE! study): Study protocol for a randomized controlled trial	Odeny T.A.; Onono M.; Owuor K.; Helova A.; Wanga I.; Bukusi E.A.; Turan J.M.; Abuogi L.L.	Background: Successful completion and retention throughout the multi-step cascade of prevention of mother-to-child HIV transmission (PMTCT) remains difficult to achieve. The Mother and Infant Visit Adherence and Treatment Engagement study aims to evaluate the effect of mobile text messaging, community-based mentor mothers (cMMs), or both on increasing antiretroviral therapy (ART) adherence, reten…			Trials	19	1	77	rayyan-1162006263	https://dx.doi.org/10.1186/s13063-018-2464-3		#64056		Exclusion reason: Does not operationalise pleasure;
Positive STEPS - a randomized controlled efficacy trial of an adaptive intervention for strengthening adherence to antiretroviral HIV treatment among youth: study protocol	Mimiaga M.J.; Kuhns L.M.; Biello K.B.; Olson J.; Hoehnle S.; Santostefano C.M.; Hughto J.M.W.; Safi H.; Salhaney P.; Chen D.; Garofalo R.	BACKGROUND: HIV infection among youth in the United States is on the rise. A high level of antiretroviral therapy (ART) adherence is crucial to treatment success and can minimize the population burden of the disease. However, the overall rate of ART adherence among youth is generally suboptimal and no published efficacious interventions exist to address the specific needs of this population. This…			BMC public health	18	1	867	rayyan-1162006280	https://dx.doi.org/10.1186/s12889-018-5815-9		#64057		Exclusion reason: Does not operationalise pleasure;
Effect of an interactive text-messaging service on patient retention during the first year of HIV care in Kenya (WelTel Retain): an open-label, randomised parallel-group study	van der Kop M.L.; Muhula S.; Nagide P.I.; Thabane L.; Gelmon L.; Awiti P.O.; Abunah B.; Kyomuhangi L.B.; Budd M.A.; Marra C.; Patel A.; Karanja S.; Ojakaa D.I.; Mills E.J.; Ekstrom A.M.; Lester R.T.	Background: Retention of patients in HIV care is crucial to ensure timely treatment initiation, viral suppression, and to avert AIDS-related deaths. We did a randomised trial to determine whether a text-messaging intervention improved retention during the first year of HIV care. Method(s): This unmasked, randomised parallel-group study was done at two clinics in informal settlements in Nairobi, K…			The Lancet Public Health	3	3	e143-e152	rayyan-1162006334	https://dx.doi.org/10.1016/S2468-2667%2817%2930239-6		#64060		Exclusion reason: Does not operationalise pleasure;
Educating religious leaders to promote uptake of male circumcision in Tanzania: a cluster randomised trial	Downs J.A.; Mwakisole A.H.; Chandika A.B.; Lugoba S.; Kassim R.; Laizer E.; Magambo K.A.; Lee M.H.; Kalluvya S.E.; Downs D.J.; Fitzgerald D.W.	Background Male circumcision is being widely deployed as an HIV prevention strategy in countries with high HIV incidence, but its uptake in sub-Saharan Africa has been below targets. We did a study to establish whether educating religious leaders about male circumcision would increase uptake in their village. Methods In this cluster randomised trial in northwest Tanzania, eligible villages were p…			The Lancet	389	10074	1124-1132	rayyan-1162006754	https://dx.doi.org/10.1016/S0140-6736%2816%2932055-4		#64080		Exclusion reason: Does not operationalise pleasure;
A randomised controlled trial to evaluate the impact of sexual health clinic based automated text message reminders on testing of HIV and other sexually transmitted infections in men who have sex with men in China: Protocol for the T2T Study	Zou H.; Meng X.; Grulich A.; Huang S.; Jia T.; Zhang X.; Luo Z.; Ding Y.; Yang L.; Han J.; Chen W.; Zheng H.; Yang B.	Introduction The frequency of screening for HIV and other sexually transmitted infections (STIs) among men who have sex with men (MSM) is still low in China. Methods and analysis A sexual health clinic based randomised controlled trial will be conducted in Guangzhou, Wuxi and Shenzhen, China, enrolling 600 MSM. Eligibility will be judged by the pre-programed iPad based questionnaire: (1) age >=18…			BMJ Open	7	7	e015787	rayyan-1162006782	https://dx.doi.org/10.1136/bmjopen-2016-015787		#64084		Exclusion reason: Does not operationalise pleasure;
Obtaining a male circumcision prevalence rate of 80% among adults in a short time an observational prospective intervention study in the Orange Farm township of South Africa	Marshall E.; Rain-Taljaard R.; Tsepe M.; Monkwe C.; Taljaard D.; Hlatswayo F.; Xaba D.; Molomo T.; Lissouba P.; Puren A.; Auvert B.	World Health Organization recommends a target for the male circumcision prevalence rate of 80%. This rate will have a substantial impact on the human immunodeficiency virus-acquired immunodeficiency syndrome epidemic in Eastern and Southern Africa. The objective of the study was to assess whether an innovative intervention can lead to an increased voluntary male medical circumcision (VMMC) uptake…			Medicine (United States)	96	4	5328	rayyan-1162006834	https://dx.doi.org/10.1097/MD.0000000000005328		#64087		Exclusion reason: Does not operationalise pleasure;
Impact of mother-infant pair clinics and short-text messaging service (SMS) reminders on retention of HIV-infected women and HIV-exposed infants in eMTCT care in Malawi: A cluster randomized trial	Mwapasa V.; Joseph J.; Tchereni T.; Jousset A.; Gunda A.	Background: Poor retention of mothers and HIV-exposed infants (HEIs) in HIV care threatens efforts to eliminate pediatric HIV. Novel strategies are required to address this challenge. We compared 12-month maternal and HEI postpartum retention in health facilities implementing the following HIV care delivery models: integrated HIV and maternal, neonatal, and child health services [mother-infant pa…			Journal of Acquired Immune Deficiency Syndromes	75		S123-S131	rayyan-1162006861	https://dx.doi.org/10.1097/QAI.0000000000001340		#64088		Exclusion reason: Does not operationalise pleasure;
Development of a national campaign addressing south african men's fears about HIV counseling and testing and antiretroviral treatment	Orr N.; Hajiyiannis H.; Myers L.; Makhubele M.B.; Matekane T.; Delate R.; Mahlasela L.; Goldblatt B.	Introduction: South African men are less likely to get tested for HIV than women and are more likely to commence antiretroviral treatment (ART) at later stages of disease, default on treatment, and to die from AIDS compared with women. The purpose of this study was to conduct formative research into the ideational and behavioral factors that enable or create obstacles to mens' uptake of HIV couns…			Journal of Acquired Immune Deficiency Syndromes	74		S69-S73	rayyan-1162006864	http://dx.doi.org/10.1097/QAI.0000000000001204		#64089		Exclusion reason: Does not operationalise pleasure;
Development and effectiveness of a mobile phone application conducting health behavioral intervention among men who have sex with men, a randomized controlled trial: study protocol	Yan J.; Zhang A.; Zhou L.; Huang Z.; Zhang P.; Yang G.	BACKGROUND: Behavioral intervention is a key approach to HIV prevention among men who have sex with men (MSM). Widespread use of mobile phones provide us with novel opportunities to decrease HIV infection and transmission of MSM. The objective of the study was to design and develop a mobile phone application (app) aims to conduct behavioral intervention to MSM and to evaluate the efficacy of the …			BMC public health	17	1	355	rayyan-1162007193	https://dx.doi.org/10.1186/s12889-017-4235-6		#64107		Exclusion reason: Does not operationalise pleasure;
Evaluation of short message service and peer navigation to improve engagement in HIV care in South Africa: Study protocol for a three-arm cluster randomized controlled trial	Lippman S.A.; Shade S.B.; Sumitani J.; DeKadt J.; Gilvydis J.M.; Ratlhagana M.J.; Grignon J.; Tumbo J.; Gilmore H.; Agnew E.; Saberi P.; Barnhart S.; Steward W.T.	Background: In countries with a high burden of HIV, such as South Africa, where the epidemic remains the world's largest, improving early uptake of and consistent adherence to antiretroviral therapy could bring substantial HIV prevention gains. However, patients are not linked to or retained in care at rates needed to curtail the epidemic. Two strategies that have demonstrated a potential to stem…			Trials	17	1	68	rayyan-1162007216	https://dx.doi.org/10.1186/s13063-016-1190-y		#64110		Exclusion reason: Does not operationalise pleasure;
Effect of text message, phone call, and in-person appointment reminders on uptake of repeat HIV testing among outpatients screened for acute HIV infection in Kenya: A randomized controlled trial	Mugo P.M.; Wahome E.W.; Gichuru E.N.; Mwashigadi G.M.; Thiong'O A.N.; Prins H.A.B.; De Rinke Wit T.F.; Graham S.M.; Sanders E.J.	Background Following HIV-1 acquisition, many individuals develop an acute retroviral syndrome and a majority seek care. Available antibody testing cannot detect an acute HIV infection, but repeat testing after 2-4 weeks may detect seroconversion. We assessed the effect of appointment reminders on attendance for repeat HIV testing. Methods We enrolled, in a randomized controlled trial, 18-29 year …			PLoS ONE	11	4	e0153612	rayyan-1162007226	https://dx.doi.org/10.1371/journal.pone.0153612		#64112		Exclusion reason: Does not operationalise pleasure;
Safetxt: A pilot randomised controlled trial of an intervention delivered by mobile phone to increase safer sex behaviours in young people	McCarthy O.L.; French R.S.; Baraitser P.; Roberts I.; Rathod S.D.; Devries K.; Bailey J.V.; Edwards P.; Wellings K.; Michie S.; Free C.	Objective: To test the procedures proposed for a main trial of a safer sex intervention for young people delivered by mobile phone text message ('safetxt'). Design and setting: Pilot randomised controlled trial. Participants were recruited through sexual health services in the UK. An independent online randomisation system allocated participants to receive the safetxt intervention or to receive t…			BMJ Open	6	12	13045	rayyan-1162007255	https://dx.doi.org/10.1136/bmjopen-2016-013045		#64117		Exclusion reason: Does not operationalise pleasure;
It's all in the message': The utility of personalised short message service (SMS) texts to remind patients at higher risk of STIs and HIV to reattend for testing-a repeat before and after study	Nyatsanza F.; McSorley J.; Murphy S.; Brook G.	Background Patients at increased risk of sexually transmitted infections (STIs)/HIV acquisition are advised to reattend for retesting. A previous study showed that generic' text reminders did not improve reattendance. Aim To assess if a personalised text message with increased contact information would increase reattendance rates of at-risk patients. Methods Patients who are at risk of future STI…			Sexually Transmitted Infections	92	5	393-395	rayyan-1162007261	https://dx.doi.org/10.1136/sextrans-2015-052216		#64119		Exclusion reason: Does not operationalise pleasure;
SMSaude: Evaluating mobile phone text reminders to improve retention in HIV care for patients on antiretroviral therapy in Mozambique	Joseph Davey D.; Nhavoto J.A.; Augusto O.; Ponce W.; Traca D.; Nguimfack A.; De Sousa C.P.	Objective: We evaluated whether regular mobile phone text reminders improved patients' retention in antiretroviral therapy (ART) care in Mozambique. Design(s): SMSaude was a randomized control trial of HIV-infected patients on ART who received regular text message reminder vs. standard of care at 3 public health facilities in Maputo Province, Mozambique. The primary outcome was retention in HIV c…			Journal of Acquired Immune Deficiency Syndromes	73	2	e23-e30	rayyan-1162007275	https://dx.doi.org/10.1097/QAI.0000000000001115		#64120		Exclusion reason: Does not operationalise pleasure;
The Cedar Project WelTel mHealth intervention for HIV prevention in young Indigenous people who use illicit drugs: Study protocol for a randomized controlled trial	Jongbloed K.; Friedman A.J.; Pearce M.E.; Van Der Kop M.L.; Thomas V.; Demerais L.; Pooyak S.; Schechter M.T.; Lester R.T.; Spittal P.M.	Background: Despite successes in preventing and treating HIV, Indigenous people in Canada continue to face disproportionately high rates of HIV infection. Programs that support healing from lifetime trauma, support connection to culture, and reduce drug-related harms are critical to preventing HIV among young Indigenous people who use drugs. The Cedar Project WelTel mHealth intervention proposed …			Trials	17	1	128	rayyan-1162007334	https://dx.doi.org/10.1186/s13063-016-1250-3		#64124		Exclusion reason: Does not operationalise pleasure;
Individuals motivated to participate in adherence, care and treatment (imPACT): development of a multi-component intervention to help HIV-infected recently incarcerated individuals link and adhere to HIV care	Golin C.E.; Knight K.; Carda-Auten J.; Gould M.; Groves J.; L White B.; Bradley-Bull S.; Amola K.; Fray N.; Rosen D.L.; Mugavaro M.J.; Pence B.W.; Flynn P.M.; Wohl D.	BACKGROUND: Policy-makers promote a seek, test, treat and retain (STTR) strategy to expand HIV testing, support linkage and engagement in care, and enhance the continuous use of antiretroviral therapy for those HIV-infected. This HIV prevention strategy is particularly appropriate in correctional settings where HIV screening and treatment are routinely available yet many HIV-infected individuals …			BMC public health	16		935	rayyan-1162007621	https://dx.doi.org/10.1186/s12889-016-3511-1		#64150		Exclusion reason: Does not operationalise pleasure;
Developing a mHealth intervention to promote uptake of HIV testing among African communities in the conditions: a qualitative study	Evans C.; Turner K.; Suggs L.S.; Occa A.; Juma A.; Blake H.	BACKGROUND: HIV-related mHealth interventions have demonstrable efficacy in supporting treatment adherence, although the evidence base for promoting HIV testing is inconclusive. Progress is constrained by a limited understanding of processes used to develop interventions and weak theoretical underpinnings. This paper describes a research project that informed the development of a theory-based mHe…			BMC public health	16		656	rayyan-1162007622	https://dx.doi.org/10.1186/s12889-016-3278-4		#64151		Exclusion reason: Does not operationalise pleasure;
GYT: Get yourself tested campaign awareness: Associations with sexually transmitted disease/HIV testing and communication behaviors among youth	McFarlane M.; Brookmeyer K.; Friedman A.; Habel M.; Kachur R.; Hogben M.	Background: The GYT: Get Yourself Tested campaign promotes sexually transmitted disease (STD) and HIV testing and communication with partners and providers among youth.We evaluated these behaviors in relation to campaign awareness among youth through a national survey. Method(s): We collected data from 4017 respondents aged 15 to 25 years through an online panel survey designed to be representati…			Sexually Transmitted Diseases	42	11	619-624	rayyan-1162007740	https://dx.doi.org/10.1097/OLQ.0000000000000361		#64155		Exclusion reason: Does not operationalise pleasure;
Will "combined prevention" eliminate racial/ethnic disparities in HIV infection among persons who inject drugs in New York City?	Jarlais D.D.; Arasteh K.; McKnight C.; Feelemyer J.; Hagan H.; Cooper H.; Campbell A.; Tross S.; Perlman D.	It has not been determined whether implementation of combined prevention programming for persons who inject drugs reduce racial/ethnic disparities in HIV infection. We examine racial/ethnic disparities in New York City among persons who inject drugs after implementation of the New York City Condom Social Marketing Program in 2007. Quantitative interviews and HIV testing were conducted among perso…			PLoS ONE	10	5	e0126180	rayyan-1162007793	https://dx.doi.org/10.1371/journal.pone.0126180		#64157		Exclusion reason: Does not operationalise pleasure;
Using GrindrTM, a social-media-based application, to increase HIV self testing among high-risk men who have sex with men in Los Angeles, California, 2014	Medline A.; Huang E.; Marlin R.; Young S.D.; Kwok J.; Klausner J.D.	Background: In the United States, African American and Latino men who have sex with men (MSM) have the highest incidence of HIV infection, burden of HIV/AIDS, and about one of four are unaware of their infection. The recently FDA approved OraQuick In-Home HIV self-test kit, in combination with an Internet-based test request system, might help reduce common barriers for testing, including poor acc…			Topics in Antiviral Medicine	23		507	rayyan-1162007955			#64174		Exclusion reason: Does not operationalise pleasure;
Crowdsourcing to spur first-time HIV testing among men who have sex with men and transgender individuals in China: A non-inferiority pragmatic randomized controlled trial	Han L.; Tang W.; Best J.; Zhang Y.; Kim J.; Liu F.; Mollan K.; Hudgens M.; Bayus B.; Terris-Prestholt F.; Galler S.; Yang L.; Peeling R.; Volberding P.; Ma B.; Yang B.; Huang S.; Fenton K.; Wei C.; Tucker J.	Introduction: Improving first-time HIV testing among key populations, especially young MSM and transgender (TG) individuals, is a global health priority. However, most HIV testing campaigns do not reach untested populations and have minimal input from key populations. Crowdsourcing, the process of taking a task performed by an individual and opening it to a large group in the form of a contest, m…			Journal of the International AIDS Society	18		60-61	rayyan-1162007975	https://dx.doi.org/10.7448/IAS.18.5.20387		#64175		Exclusion reason: Does not operationalise pleasure;
Scaling up WelTel: An evidence-based, patient-centred mHealth intervention	Mwai L.	Program/Project Purpose: WelTel is an interactive text messaging mobile health (mHealth) program involving weekly check-ins with patients, and follow-up through voice communication when needed. We previously demonstrated the effectiveness of the WelTel intervention in improving HIV outcomes in a landmark randomized clinical trial conducted in Kenya. As part of this program, we are building on our…			Annals of Global Health	81	1	195	rayyan-1162007987			#64176		Exclusion reason: Does not operationalise pleasure;
Health promotion 'on steroids': the value of an experiential approach to promote rapid HIV testing in NSW, Australia	Roberts N.; Holden J.; Duck T.; Kitchener S.	In 2012, there was a sharp increase in human immunodeficiency virus (HIV) notifications in New South Wales (NSW), Australia, following a 10-year period of relative stability. This increase, among other factors, triggered the development of a new HIV strategy that included renewed efforts to increase testing to improve early diagnosis, enable early treatment and reduce the risk of onward transmiss…			Public health research & practice	25	2	e2521522	rayyan-1162008258	https://dx.doi.org/10.17061/phrp2521522		#64185		Exclusion reason: Does not operationalise pleasure;
Acceptability and feasibility of using established geosocial and sexual networking mobile applications to promote HIV and STD testing among men who have sex with men	Sun C.J.; Stowers J.; Miller C.; Bachmann L.H.; Rhodes S.D.	This study is the first published multi-app study, of which we are aware, to evaluate both the acceptability and feasibility of providing sexual health information and HIV/STD testing referrals via established geosocial and sexual networking apps for MSM. Data were collected using an online survey and through four apps (A4A Radar, Grindr, Jack'd, and Scruff). Two-thirds (64 %) found apps to be an…			AIDS and behavior	19	3	543-552	rayyan-1162008278	https://dx.doi.org/10.1007/s10461-014-0942-5		#64188		Exclusion reason: Does not operationalise pleasure;
A text messaging intervention to improve retention in care and virologic suppression in a U.S. urban safety-net HIV clinic: Study protocol for the Connect4Care (C4C) randomized controlled trial	Christopoulos K.A.; Riley E.D.; Tulsky J.; Carrico A.W.; Moskowitz J.T.; Wilson L.; Coffin L.S.; Falahati V.; Akerley J.; Hilton J.F.	Background: Few data exist on the use of text messaging as a tool to promote retention in HIV care and virologic suppression at the clinic level in the United States. We describe the protocol for a study designed to investigate whether a text messaging intervention that supports healthy behaviors, encourages consistent engagement with care, and promotes antiretroviral persistence can improve rete…			BMC Infectious Diseases	14	1	718	rayyan-1162008318	https://dx.doi.org/10.1186/s12879-014-0718-6		#64191		Exclusion reason: Does not operationalise pleasure;
Acceptability and feasibility of CyberSenga: An Internet-based HIV-prevention program for adolescents in Mbarara, Uganda	Ybarra M.L.; Bull S.S.; Prescott T.L.; Birungi R.	Capitalizing on emerging data suggesting that HIV-preventive behaviors can be positively affected by Internet-based programs, we developed and tested CyberSenga, an Internet-based, comprehensive sexuality education program for adolescents in Mbarara, Uganda. Three hundred and sixty-six secondary school students were randomly assigned to either the five-lesson program (+ booster) or a treatment-as…			AIDS Care - Psychological and Socio-Medical Aspects of AIDS/HIV	26	4	441-447	rayyan-1162008372	https://dx.doi.org/10.1080/09540121.2013.841837		#64192		Exclusion reason: Does not operationalise pleasure;
Saving Lives through visual health communication: a multidisciplinary team approach	Wressell A.; Twaites H.; Taylor S.; Hartland D.; Gove-Humphries T.	INTRODUCTION: Saving Lives is a public health awareness charity that aims to educate the UK public about HIV and encourage testing for the virus. In May 2011 Saving Lives contacted the Medical Illustration department at Heart of England NHS Foundation Trust to discuss the idea of working together to develop a national HIV awareness campaign., RESULTS: In the three-month period following the campa…			Journal of visual communication in medicine	37	3	81-90	rayyan-1162008637	https://dx.doi.org/10.3109/17453054.2014.981800		#64214		Exclusion reason: Does not operationalise pleasure;
Effects of a school-based sexuality education program on peer educators: the Teen PEP model	Jennings J.M.; Howard S.; Perotte C.L.	This study evaluated the impact of the Teen Prevention Education Program (Teen PEP), a peer-led sexuality education program designed to prevent unintended pregnancy and sexually transmitted infections (STIs) including HIV among high school students. The study design was a quasi-experimental, nonrandomized design conducted from May 2007 to May 2008. The sample consisted of 96 intervention (i.e. Te…			Health education research	29	2	319-329	rayyan-1162008638	https://dx.doi.org/10.1093/her/cyt153		#64215		Exclusion reason: Does not operationalise pleasure;
A qualitative study investigating the use of a mobile phone short message service designed to improve HIV adherence and retention in care in Canada (WelTel BC1)	Smillie K.; Van Borek N.; Abaki J.; Pick N.; Maan E.J.; Friesen K.; Graham R.; Levine S.; van der Kop M.L.; Lester R.T.; Murray M.	Patient engagement in care and adherence to medication are critical to achieving the full benefits of antiretroviral therapy (ART) among people with HIV infection. A randomized controlled trial in Kenya, WelTelKenya1, showed that an interactive mobile phone text-messaging intervention can improve adherence and viral load suppression. We conducted a pilot study to adapt the WelTel intervention for…			The Journal of the Association of Nurses in AIDS Care : JANAC	25	6	614-625	rayyan-1162008697	https://dx.doi.org/10.1016/j.jana.2014.01.008		#64220		Exclusion reason: Does not operationalise pleasure;
Ru2hot?: A Public Health education campaign for men who have sex with men to increase awareness of symptoms of acute HIV infection	Stekler J.D.; Baldwin H.D.; Louella M.W.; Katz D.A.; Golden M.R.	Objectives: Teach HIV-negative men who have sex with men (MSM) symptoms of acute HIV infection (AHI) and direct them to nucleic acid amplification testing (NAAT) though Public Health-Seattle & King County (PHSKC). Design(s): Cross-sectional surveys, retrospective database analysis and chart review. Method(s): Beginning in June 2009, the ru2hot? campaign described AHI symptoms and NAAT. Two preint…			Sexually Transmitted Infections	89	5	409-414	rayyan-1162008775	https://dx.doi.org/10.1136/sextrans-2012-050730		#64224		Exclusion reason: Does not operationalise pleasure;
Investigating community ownership of a text message programme to improve adherence to antiretroviral therapy and provider-client communication: A mixed methods research protocol	Mbuagbaw L.; Ongolo-Zogo P.; Thabane L.	Introduction: Mobile phone ownership and use are growing fastest in sub-Saharan Africa, and there is evidence that mobile phone text messages can be used successfully to significantly improve adherence to antiretroviral therapy and reduce treatment interruptions. However, the effects of many mobile health interventions are often reduced by human resource shortages within health facilities. Also, …			BMJ Open	3	6	2816	rayyan-1162008792	https://dx.doi.org/10.1136/bmjopen-2013-002816		#64225		Exclusion reason: Does not operationalise pleasure;
Short text messages to motivate HIV testing among men who have sex with men: A qualitative study in Lima, Peru	Menacho L.A.; Blas M.M.; Alva I.E.; Orellana E.R.	Objective: The objective of this study is to identify features and content that short message service (SMS) should have in order to motivate HIV testing among men who have sex with men (MSM) in Lima, Peru. Method(s): From October, 2010 to February, 2011, we conducted focus groups at two stages; six focus groups were conducted to explore and identify SMS content and features and two additional foc…			Open AIDS Journal	7	1	1-6	rayyan-1162008825	https://dx.doi.org/10.2174/1874613601307010001		#64227		Exclusion reason: Does not operationalise pleasure;
The effect of weekly short message service communication on patient retention in care in the first year after HIV diagnosis: Study protocol for a randomised controlled trial (WelTel Retain)	Van Der Kop M.L.; Ojakaa D.I.; Patel A.; Thabane L.; Kinagwi K.; Ekstrom A.M.; Smillie K.; Karanja S.; Awiti P.; Mills E.; Marra C.; Kyomuhangi L.B.; Lester R.T.	Introduction: Interventions to improve retention in care after HIV diagnosis are necessary to optimise the timely initiation of antiretroviral therapy (ART) and HIV/AIDS control outcomes. Widespread mobile phone use presents new opportunities to engage patients in care. A randomised controlled trial (RCT), WelTel Kenya1, demonstrated that weekly text messages led to improved ART adherence and vir…			BMJ Open	3	6	e003155	rayyan-1162008827	https://dx.doi.org/10.1136/bmjopen-2013-003155		#64228		Exclusion reason: Does not operationalise pleasure;
STD information seeking, communication and testing among american youth: Exploring exposure to the national get yourself tested (GYT) campaign	Kachur R.; McFarlane M.; Habel M.; Friedman A.; Ford J.; Kinsey J.; Hogben M.	Purpose: To measure youth exposure to the GYT: Get Yourself Tested campaign (a national STD testing campaign) and associations with STD-related information seeking, communication and testing behaviors. Method(s): In June/July 2011, questions pertaining to the GYT campaign were added to the annual TRU Study. The TRU Study is an online questionnaire administered twice a year to a national sample of…			Journal of Adolescent Health	52	2	S7	rayyan-1162009048	https://dx.doi.org/10.1016/j.jadohealth.2012.10.021		#64254		Exclusion reason: Does not operationalise pleasure;
Implementing an SMS-based intervention for persons living with human immunodeficiency virus	Harris J.L.; Furberg R.; Martin N.; Kuhns L.; Lewis M.A.; Coomes C.; Williams P.; Uhrig J.D.	This article describes a process evaluation conducted as part of a proof-of-concept study to develop, implement, and test a text messaging program to promote medication and appointment adherence, sexual and substance use risk reduction, general health and well-being, social support, and patient involvement. The text-messaging program was implemented in Chicago, Illinois, at an outpatient medical …			Journal of public health management and practice : JPHMP	19	2	E9-E16	rayyan-1162009061	https://dx.doi.org/10.1097/PHH.0b013e3182582b59		#64255		Exclusion reason: Does not operationalise pleasure;
Vulnerabilities in mHealth implementation: A Ugandan HIV/AIDS SMS campaign	Chib A.; Wilkin H.; Hoefman B.	HIV prevalence in Uganda has leveled off, however trends indicate that incidence is on the rise and disproportionately affects certain vulnerable groups, such as women. There is growing support for using mobile health (mHealth) programs to reach vulnerable populations. Using the Extended Technology-Community-Management model for mHealth, we examined a text message campaign in Arua, Uganda, that d…			Global Health Promotion	20		26-32	rayyan-1162009074	https://dx.doi.org/10.1177/1757975912462419		#64256		Exclusion reason: Does not operationalise pleasure;
Do sexual health campaigns work? An outcome evaluation of a media campaign to increase chlamydia testing among young people aged 15-24 in England	Gobin M.; Verlander N.; Maurici C.; Bone A.; Nardone A.	BACKGROUND: A national multimedia campaign was launched in January 2010, to increase the proportion of young people tested for chlamydia. This study aimed to evaluate the impact of the campaign on the coverage and positivity within the National Chlamydia Screening Programme (NSCP) in England., METHOD: An interrupted time series of anonymised NCSP testing reports for England for a 27 month period …			BMC public health	13		484	rayyan-1162009077	https://dx.doi.org/10.1186/1471-2458-13-484		#64257		Exclusion reason: Does not operationalise pleasure;
Adherence counseling and reminder text messages improve uptake of antiretroviral therapy in a tertiary hospital in Nigeria	Maduka O.; Obin-West C.I.	Context: Human Immunodeficiency Virus/Acquired Immunodeficiency Syndrome (HIV/AIDS) is one of the world's most challenging pandemics. For treatment with Highly Active Anti-Retroviral Therapy (HAART) to be effective, high rate of adherence is essential. Aim(s): To demonstrate the effect of adherence counseling and text message reminders in improving patients' adherence to HAART. Settings and Desig…			Nigerian Journal of Clinical Practice	16	3	302-308	rayyan-1162009093	https://dx.doi.org/10.4103/1119-3077.113451		#64260		Exclusion reason: Does not operationalise pleasure;
In-Depth Analysis of Patient-Clinician Cell Phone Communication during the WelTel Kenya1 Antiretroviral Adherence Trial	van der Kop M.L.; Karanja S.; Thabane L.; Marra C.; Chung M.H.; Gelmon L.; Kimani J.; Lester R.T.	Background: The WelTel Kenya1 trial demonstrated that text message support improved adherence to antiretroviral therapy (ART) and suppression of HIV-1 RNA load. The intervention involved sending weekly messages to patients inquiring how they were doing; participants were required to respond either that they were well or that there was a problem. Objective(s): 1) Describe problems participants ide…			PLoS ONE	7	9	e46033	rayyan-1162009134	https://dx.doi.org/10.1371/journal.pone.0046033		#64263		Exclusion reason: Does not operationalise pleasure;
Text Messaging to Improve Attendance at Post-Operative Clinic Visits after Adult Male Circumcision for HIV Prevention: A Randomized Controlled Trial	Odeny T.A.; Bailey R.C.; Bukusi E.A.; Simoni J.M.; Tapia K.A.; Yuhas K.; Holmes K.K.; McClelland R.S.	Background: Following male circumcision for HIV prevention, a high proportion of men fail to return for their scheduled seven-day post-operative visit. We evaluated the effect of short message service (SMS) text messages on attendance at this important visit. Methodology: We enrolled 1200 participants >18 years old in a two-arm, parallel, randomized controlled trial at 12 sites in Nyanza province…			PLoS ONE	7	9	e43832	rayyan-1162009194	https://dx.doi.org/10.1371/journal.pone.0043832		#64272		Exclusion reason: Does not operationalise pleasure;
The Cameroon Mobile Phone SMS (CAMPS) Trial: A Randomized Trial of Text Messaging versus Usual Care for Adherence to Antiretroviral Therapy	Mbuagbaw L.; Thabane L.; Ongolo-Zogo P.; Lester R.T.; Mills E.J.; Smieja M.; Dolovich L.; Kouanfack C.	Background: Mobile phone technology is a novel way of delivering health care and improving health outcomes. This trial investigates the use of motivational mobile phone text messages (SMS) to improve adherence to antiretroviral therapy (ART) over six months. Methodology/Principal Findings: CAMPS was a single-site randomized two-arm parallel design trial in Yaounde, Cameroon. We enrolled and rando…			PLoS ONE	7	12	e46909	rayyan-1162009207	https://dx.doi.org/10.1371/journal.pone.0046909		#64274		Exclusion reason: Does not operationalise pleasure;
Cost of community integrated prevention campaign for malaria, HIV, and diarrhea in rural Kenya	Kahn J.G.; Harris B.; Mermin J.H.; Clasen T.; Lugada E.; Grabowksy M.; Vestergaard Frandsen M.; Garg N.	Delivery of community-based prevention services for HIV, malaria, and diarrhea is a major priority and challenge in rural Africa. Integrated delivery campaigns may offer a mechanism to achieve high coverage and efficiency. We quantified the resources and costs to implement a large-scale integrated prevention campaign in Lurambi Division, Western Province, Kenya that reached 47,133 individuals (an…			BMC health services research	11		346	rayyan-1162009544	https://dx.doi.org/10.1186/1472-6963-11-346		#64300		Exclusion reason: Does not operationalise pleasure;
Developing a Mobile App (LYNX) to Support Linkage to HIV/Sexually Transmitted Infection Testing and Pre-Exposure Prophylaxis for Young Men Who Have Sex With Men: Protocol for a Randomized Controlled Trial	Liu, A; Coleman, K; Bojan, K; Serrano, PA; Oyedele, T; Garcia, A; Enriquez-Bruce, E; Emmanuel, P; Jones, J; Sullivan, P; Hightow-Weidman, L; Buchbinder, S; Scott, H	Background: Young men who have sex with men (YMSM) in the United States have among the highest incidence of HIV and sexually transmitted infection (STI) and the lowest uptake of HIV and STI testing and pre-exposure prophylaxis (PrEP). Nearly universal mobile phone ownership among youth provides an opportunity to leverage mobile health apps to increase HIV/STI testing and PrEP uptake among YMSM.Ob…			JMIR RESEARCH PROTOCOLS	8	1		rayyan-1162010165	10.2196/10659		#64341		Exclusion reason: Does not operationalise pleasure;
Engaging Black or African American and Hispanic or Latino Men Who Have Sex With Men for HIV Testing and Prevention Services Through Technology: Protocol for the iSTAMP Comparative Effectiveness Trial	Dana, R; Sullivan, S; MacGowan, RJ; Chavez, PR; Wall, KM; Sanchez, TH; Stephenson, R; Hightow-Weidman, L; Johnson, JA; Smith, A; Sharma, A; Jones, J; Hannah, M; Trigg, M; Luo, W; Caldwell, J; Sullivan, PS	Background: Gay, bisexual, and other men who have sex with men (MSM), particularly Black or African American MSM (BMSM) and Hispanic or Latino MSM (HLMSM), continue to be disproportionately affected by the HIV epidemic in the United States. Previous HIV self-testing programs have yielded high testing rates, although these studies predominantly enrolled White, non-Hispanic MSM. Mobile health tools…			JMIR RESEARCH PROTOCOLS	12	1		rayyan-1162010190	10.2196/43414		#64342		Exclusion reason: Does not operationalise pleasure;
Testing the Efficacy of a Social Networking Gamification App to Improve Pre-Exposure Prophylaxis Adherence (P3: Prepared, Protected, emPowered): Protocol for a Randomized Controlled Trial	LeGrand, S; Knudtson, K; Benkeser, D; Muessig, K; Mcgee, A; Sullivan, PS; Hightow-Weidman, L	Background: HIV prevalence is high among young men who have sex with men (YMSM) and young transgender women who have sex with men (YTWSM), particularly among minorities. Despite its proven efficacy and safety, the uptake of and adherence to pre-exposure prophylaxis (PrEP) among YMSM and YTWSM is currently limited. To date, evidence-based interventions to promote and sustain PrEP adherence have be…			JMIR RESEARCH PROTOCOLS	7	12		rayyan-1162010195	10.2196/10448		#64343		Exclusion reason: Does not operationalise pleasure;
A Theoretically Based Mobile App to Increase Pre-Exposure Prophylaxis Uptake Among Men Who Have Sex With Men: Protocol for a Randomized Controlled Trial	Jones, J; Dominguez, K; Stephenson, R; Stekler, JD; Castel, AD; Mena, LA; Jenness, SM; Siegler, AJ; Sullivan, PS	Background: HealthMindr is a mobile phone HIV prevention app for men who have sex with men (MSM). In a previous pilot study, HealthMindr was found to be acceptable among users and to demonstrate preliminary effectiveness for increasing pre-exposure prophylaxis (PrEP) uptake among MSM. PrEP is a highly effective HIV prevention intervention; however, uptake remains low.Objective: The aim of this st…			JMIR RESEARCH PROTOCOLS	9	2		rayyan-1162010199	10.2196/16231		#64344		Exclusion reason: Does not operationalise pleasure;
Supporting Health Among Young Men Who Have Sex With Men and Transgender Women With HIV: Lessons Learned From Implementing the <i>weCare</i> Intervention	Tanner, AE; Mann-Jackson, L; Song, EYY; Alonzo, J; Schafer, KR; Ware, S; Horridge, DN; Garcia, JM; Bell, J; Hall, EA; Baker, LS; Rhodes, SD	Young gay, bisexual, and other men who have sex with men and transgender women with HIV, particularly those who are racial or ethnic minorities, often have poor health outcomes. They also utilize a wide array of social media. Accordingly, we developed and implementedweCare, an mHealth (mobile health) intervention where cyberhealth educators utilize established social media platforms (e.g., Facebo…			HEALTH PROMOTION PRACTICE	21	5	755-763	rayyan-1162010252	10.1177/1524839920936241		#64346		Exclusion reason: Does not operationalise pleasure;
HIV Prevention Via Mobile Messaging for Men Who Have Sex With Men (M-Cubed): Protocol for a Randomized Controlled Trial	Sullivan, PS; Zahn, RJ; Wiatrek, S; Chandler, CJ; Hirshfield, S; Stephenson, R; Bauermeister, JA; Chiasson, MA; Downing, MJ; Gelaude, DJ; Siegler, AJ; Horvath, K; Rogers, E; Alas, A; Olansky, EJ; Saul, H; Rosenberg, ES; Mansergh, G	Background: Men who have sex with men (MSM) continue to be the predominately impacted risk group in the United States HIV epidemic and are a priority group for risk reduction in national strategic goals for HIV prevention. Modeling studies have demonstrated that a comprehensive package of status-tailored HIV prevention and care interventions have the potential to substantially reduce new infectio…			JMIR RESEARCH PROTOCOLS	8	11		rayyan-1162010315	10.2196/16439		#64349		Exclusion reason: Does not operationalise pleasure;
<i>"Use Condoms for Safe Sex!'</i> Youth-led video making and sex education	Yang, KH; MacEntee, K	Situated at the intersection between child-led visual methods and sex education, this paper focuses on the potential of youth-led video making to enable young people to develop guiding principles to inform their own sexual behaviour. It draws on findings from a video-making project carried out with a group of South African young people, which engaged them in identifying and tackling critical issu…			SEX EDUCATION-SEXUALITY SOCIETY AND LEARNING	15	6	613-625	rayyan-1162010333	10.1080/14681811.2015.1051179		#64350		Exclusion reason: Does not operationalise pleasure;
An implementation and outcome evaluation of a multicomponent sexuality education programme for high school students	Berglas, NF; Jerman, P; Rohrbach, LA; Angulo-Olaiz, F; Chou, CP; Constantine, NA	Numerous classroom-based interventions have aimed to improve sexual health outcomes for young people, yet few have shown strong, lasting effects. Ecological approaches that address multiple levels of a young person's environment offer largely untapped potential to positively change sexual behaviour. This paper presents results of a cluster-randomised trial of a multicomponent sexuality education …			SEX EDUCATION-SEXUALITY SOCIETY AND LEARNING	16	5	549-567	rayyan-1162010392	10.1080/14681811.2015.1133408		#64355		Exclusion reason: Does not operationalise pleasure;
Young People's Views and Experiences of a Mobile Phone Texting Intervention to Promote Safer Sex Behavior	French, RS; McCarthy, O; Baraitser, P; Wellings, K; Bailey, JV; Free, C	Background: The risk of poor sexual health, including unplanned pregnancy and sexually transmitted infections ( STIs), is greatest amongst young people. Innovative and acceptable interventions to improve sexual health are required. Mobile phone text messaging ( short message service, SMS) interventions have the potential to reach large numbers of people at relatively low cost, but greater underst…			JMIR MHEALTH AND UHEALTH	4	2	312-323	rayyan-1162010449	10.2196/mhealth.4302		#64362		Exclusion reason: Does not operationalise pleasure;
Evaluation of oBig Decisionso: An Abstinence-Plus Sexuality Curriculum	Realini, JP; Buzi, RS; Smith, PB; Martinez, M	This study examines the effectiveness of Big Decisions, a sexuality curriculum developed to promote abstinence, as well as condom and contraceptive use, while overcoming school districts' concern about controversy surrounding sex education. The authors used a pre- and post-test survey design to measure changes in attitudes, self-efficacy, and behavioral intentions regarding sex, pregnancy, sexual…			JOURNAL OF SEX & MARITAL THERAPY	36	4	313-326	rayyan-1162010460	10.1080/0092623X.2010.488113		#64365		Exclusion reason: Does not operationalise pleasure;
Text Messaging to Improve Linkage, Retention, and Health Outcomes Among HIV-Positive Young Transgender Women: Protocol for a Randomized Controlled Trial (Text Me, Girl!)	Reback, CJ; Fletcher, JB; Fehrenbacher, AE; Kisler, K	Background: Transgender women in the United States experience numerous risk factors for HIV acquisition and transmission, including increased rates of homelessness, alcohol and drug use, sex work, and nonprescribed hormone and soft tissue-filler injections. In addition, transgender women face discrimination and social/economic marginalization more intense and deleterious than that experienced by …			JMIR RESEARCH PROTOCOLS	8	7		rayyan-1162010537	10.2196/12837		#64369		Exclusion reason: Does not operationalise pleasure;
Heavy Sexual Content Versus Safer Sex Content: A Content Analysis of the Entertainment Education Drama <i>Shuga</i>	Booker, NA; Miller, AN; Ngure, P	Extremely popular with Kenyan youth, the entertainment-education drama Shuga was designed with specific goals of promoting condom use, single versus multiple sexual partners, and destigmatization of HIV. Almost as soon as it aired, however, it generated controversy due to its extensive sexual themes and relatively explicit portrayal of sexual issues. To determine how safer sex, antistigma message…			HEALTH COMMUNICATION	31	12	1437-1446	rayyan-1162010550	10.1080/10410236.2015.1077691		#64370		Exclusion reason: Does not operationalise pleasure;
One-Way and Two-Way Mobile Phone Text Messages for Treatment Adherence Among Patients With HIV: Protocol for a Randomized Controlled Trial	Nsagha, DS; Siysi, VV; Ekobo, S; Egbe, TO; Kibu, OD	Background: Incomplete adherence to antiretroviral therapy (ART) is one of the factors that contribute to HIV drug resistance, and it is a major problem for the public health system in controlling the HIV pandemic. There is emerging evidence that SMS can play an important role in health care delivery among patients with HIV on ART, especially in resource-limited settings.Objective: This paper aim…			JMIR RESEARCH PROTOCOLS	9	9		rayyan-1162010555	10.2196/16127		#64371		Exclusion reason: Does not operationalise pleasure;
Social network-based group intervention to promote HIV prevention in Uganda: study protocol for a cluster randomized controlled trial of <i>Game Changers</i>	Wagner, GJ; Bogart, LM; Green, HD; Storholm, ED; Klein, DJ; McBain, RK; Serunkuuma, R; Mubiru, K; Matovu, JKB; Okoboi, S	Introduction: Innovative strategies are needed to disseminate HIV prevention messages across communities efficiently, as well as reduce HIV stigma while promoting HIV prevention. This randomized controlled trial will evaluate the efficacy of a social network-based group intervention, Game Changers, which trains persons living with HIV (PLWH) to encourage members of their social network to use HIV…			TRIALS	23	1		rayyan-1162010582	10.1186/s13063-022-06186-z		#64374		Exclusion reason: Does not operationalise pleasure;
Implementing a Digital HIV Care Navigation Intervention (Health eNav): Protocol for a Feasibility Study	Arayasirikul, S; Trujillo, D; Turner, CM; Le, V; Wilson, EC	Background: Young racial and ethnic minority men who have sex with men (MSM) and trans women are disproportionately affected by HIV and AIDS in the United States. Unrecognized infection, due to a low uptake of HIV testing, and poor linkage to care are driving forces of ongoing HIV transmission among young racial and ethnic minority MSM and trans women. Internet and mobile technologies, in combina…			JMIR RESEARCH PROTOCOLS	8	11		rayyan-1162010585	10.2196/16406		#64376		Exclusion reason: Does not operationalise pleasure;
Technical and Psychosocial Challenges of mHealth Usage for Antiretroviral Therapy Adherence Among People Living With HIV in a Resource-Limited Setting: Case Series	Ngowi, KM; Lyamuya, F; Mmbaga, BT; Muro, E; Hillu, Z; Shirima, M; Aarnoutse, RE; Sprangers, MA; Nieuwkerk, PT; Reiss, P; Sumari-de Boer, M	Background: Mobile communication has been found to improve antiretroviral therapy (ART) adherence among people living with HIV. In an ongoing randomized clinical trial, 2 mobile communication strategies (ie, sending SMS text messages and real-time medication monitoring [RTMM]) were used to improve adherence to ART among people living with HIV in Tanzania. We noticed remarkable discrepancies betwe…			JMIR FORMATIVE RESEARCH	4	6		rayyan-1162010607	10.2196/14649		#64378		Exclusion reason: Does not operationalise pleasure;
A Culturally Adapted SMS Text Messaging Intervention to Promote Antiretroviral Therapy Adherence Among African Americans: Protocol for a Single-Arm Trial	Kohli, M; Pasipanodya, EC; Montoya, JL; Marquine, M; Hoenigl, M; Serrano, V; Cushman, C; Garcia, R; Kua, J; Gant, V; Rojas, S; Moore, DJ	Background: African Americans are disproportionally affected by HIV and have poorer rates of antiretroviral therapy (ART) adherence compared to other racial or ethnic groups in the United States. Factors associated with poor HIV disease outcomes are commonly associated with sociostructural barriers that prevent engagement with and retention in HIV care. SMS text messaging interventions to promote…			JMIR RESEARCH PROTOCOLS	9	12		rayyan-1162010637	10.2196/21592		#64381		Exclusion reason: Does not operationalise pleasure;
Improving Retention in Care and Promoting Adherence to HIV Treatment: Protocol for a Multisite Randomized Controlled Trial of Mobile Phone Text Messaging	Tanue, EA; Nsagha, DS; Theophile, NN; Assob, JCN	Background: The World Health Organization has prioritized the use of new technologies to assist in health care delivery in resource-limited settings. Findings suggest that the use of SMS on mobile phones is an advantageous application in health care delivery, especially in communities with an increasing use of this device.Objective: The main aim of this trial is to assess whether sending weekly m…			JMIR RESEARCH PROTOCOLS	9	8		rayyan-1162010648	10.2196/15680		#64382		Exclusion reason: Does not operationalise pleasure;
<i>Hombres Sanos</i>: Evaluation of a Social Marketing Campaign for Heterosexually Identified Latino Men Who Have Sex With Men and Women	Donate, APM; Zellner, JA; Sañudo, F; Fernandez-Cerdeño, A; Hovell, MF; Sipan, CL; Engelberg, M; Carrillo, H	Objectives We evaluated the effectiveness of Hombres Sanos [Healthy Men] a social marketing campaign to increase condom use and HIV testing among heterosexually identified Latino men especially among heterosexually identified Latino men who have sex with men and women (MSMW)Methods Hombres Sanos was implemented in northern San Diego County California from June 2006 through December 2006 Every oth…			AMERICAN JOURNAL OF PUBLIC HEALTH	100	12	2532-2540	rayyan-1162010658	10.2105/AJPH.2009.179648		#64384		Exclusion reason: Does not operationalise pleasure;
A Technology-Based Intervention Among Young Men Who Have Sex With Men and Nonbinary People (The Conectad@s Project): Protocol for A Vanguard Mixed Methods Study	Torres, TS; Jalil, EM; Coelho, LE; Bezerra, DRB; Jalil, CM; Hoagland, B; Cardoso, SW; Arayasirikul, S; Veloso, VG; Wilson, EC; McFarland, W; Grinsztejn, B	Background: In many parts of the world, including Brazil, uptake for biomedical interventions has been insufficient to reverse the HIV epidemic among key populations at high risk for HIV, including men who have sex with men. Young MSM (YMSM), particularly Black YMSM, have high HIV incidence, low viral suppression, and low preexposure prophylaxis (PrEP) uptake and adherence. Therefore, novel appro…			JMIR RESEARCH PROTOCOLS	11	1		rayyan-1162010663	10.2196/34885		#64385		Exclusion reason: Does not operationalise pleasure;
Interactive Mobile Phone HIV Adherence Support for Men Who Have Sex With Men in the Philippines Connect for Life Study: Mixed Methods Approach to Intervention Development and Pilot Testing	O'Connor, C; Leyritana, K; Doyle, AM; Lewis, JJ; Gill, R; Salvana, EM	Background: The HIV epidemic in the Philippines is one of the fastest growing epidemics globally, and infections among men who have sex with men are rising at an alarming rate. The World Health Organization recommends the use of mobile health (mHealth) technologies to engage patients in care and ensure high levels of adherence to antiretroviral therapy (ART). Existing mHealth interventions can be…			JMIR FORMATIVE RESEARCH	6	2		rayyan-1162010683	10.2196/30811		#64387		Exclusion reason: Does not operationalise pleasure;
Protocol Development for HMU! (HIV Prevention for Methamphetamine Users), a Study of Peer Navigation and Text Messaging to Promote Pre-Exposure Prophylaxis Adherence and Persistence Among People Who Use Methamphetamine: Qualitative Focus Group and Intervi	McMahan, VM; Frank, N; Buckler, S; Violette, LR; Baeten, JM; Banta-Green, CJ; Barnabas, RV; Simoni, J; Stekler, JD	Background: Cisgender men who have sex with men (MSM) and transgender people (TGP) who use methamphetamine are disproportionately impacted by HIV acquisition. Pre-exposure prophylaxis (PrEP) is highly effective at preventing HIV, and interventions that support PrEP persistence and adherence should be evaluated among MSM and TGP who use methamphetamine.Objective: We conducted formative work to inf…			JMIR FORMATIVE RESEARCH	4	9		rayyan-1162010684	10.2196/18118		#64388		Exclusion reason: Does not operationalise pleasure;
Assessment of the Reach, Usability, and Perceived Impact of "<i>Talking Is Power</i>": A Parental Sexual Health Text-Messaging Service and Web-Based Resource to Empower Sensitive Conversations with American Indian and Alaska Native Teens	Sacca, L; Rushing, SC; Markham, C; Shegog, R; Peskin, M; Hernandez, B; Gaston, A; Singer, M; Trevino, N; Correa, CC; Jessen, C; Williamson, J; Thomas, J	Background: Early sexual debut among American Indian and Alaska Native (AI/AN) adolescents has been associated with an increased risk of teenage pregnancies and sexually transmitted infections, along with an increased risk of having multiple lifetime sexual partners, and engaging in greater frequency of sex, substance abuse, and lack of condom use. A major protective factor against early sexual d…			INTERNATIONAL JOURNAL OF ENVIRONMENTAL RESEARCH AND PUBLIC HEALTH	18	17		rayyan-1162010688	10.3390/ijerph18179126		#64389		Exclusion reason: Does not operationalise pleasure;
A Text Messaging-Based Support Intervention to Enhance Pre-exposure Prophylaxis for HIV Prevention Adherence During Pregnancy and Breastfeeding: Protocol for a Randomized Controlled Trial	Mogaka, JN; Otieno, FA; Akim, E; Beima-Sofie, K; Dettinger, J; Gomez, L; Marwa, M; Odhiambo, B; Ngure, K; Ronen, K; Sharma, M; John-Stewart, G; Richardson, B; Stern, J; Unger, J; Udren, J; Watoyi, S; Pintye, J; Kinuthia, J	Background: Cisgender women in Kenya are at elevated risk of HIV acquisition during pregnancy and post partum. Acute HIV infection during pregnancy and breastfeeding accounts for approximately one-third of all vertical HIV transmissions. The World Health Organization recommends offering oral tenofovir-based pre-exposure prophylaxis (PrEP) to pregnant and postpartum women who are HIV negative but …			JMIR RESEARCH PROTOCOLS	12			rayyan-1162010713	10.2196/41170		#64394		Exclusion reason: Does not operationalise pleasure;
Adaptive Antiretroviral Therapy Adherence Interventions for Youth Living With HIV Through Text Message and Cell Phone Support With and Without Incentives: Protocol for a Sequential Multiple Assignment Randomized Trial (SMART)	Belzer, ME; MacDonell, KK; Ghosh, S; Naar, S; McAvoy-Banerjea, J; Gurung, S; Cain, D; Fan, CA; Parsons, JT	Background: Youth living with HIV (YLH) aged 13 to 24 years made up over a fifth (21%) of new HIV diagnoses in 2016, yet only 27% of YLH are virally suppressed. YLH have been shown to be poorly adherent to antiretroviral therapy (ART); however, there has been limited research investigating how to increase adherence in YLH. Mobile health (mHealth) interventions may be one promising way to do this.…			JMIR RESEARCH PROTOCOLS	7	12		rayyan-1162010807	10.2196/11183		#64402		Exclusion reason: Does not operationalise pleasure;
The Effect of Human Immunodeficiency Virus Prevention and Reproductive Health Text Messages on Human Immunodeficiency Virus Testing Among Young Women in Rural Kenya <i>A Pilot Study</i>	Njuguna, N; Ngure, K; Mugo, N; Sambu, C; Sianyo, C; Gakuo, S; Irungu, E; Baeten, J; Heffron, R	Background: More than half of human immunodeficiency virus (111V) infected individuals in Kenya are unaware of their status, and young women carry a disproportionate burden of incident HIV infections. We sought to determine the effect of an SMS intervention on uptake of HIV testing among female Kenyan college students.Methods: We conducted a quasi-experimental study to increase HIV testing among …			SEXUALLY TRANSMITTED DISEASES	43	6	353-359	rayyan-1162010812	10.1097/OLQ.0000000000000450		#64403		Exclusion reason: Does not operationalise pleasure;
The START Study to evaluate the effectiveness of a combination intervention package to enhance antiretroviral therapy uptake and retention during TB treatment among TB/HIV patients in Lesotho: rationale and design of a mixed-methods, cluster-randomized tr	Howard, AA; Hirsch-Moverman, Y; Frederix, K; Daftary, A; Saito, S; Gross, T; Wu, YF; Maama, LB	Background: Initiating antiretroviral therapy (ART) early during tuberculosis (TB) treatment increases survival; however, implementation is suboptimal. Implementation science studies are needed to identify interventions to address this evidence-to-program gap.Objective: The Start TB Patients on ART and Retain on Treatment (START) Study is a mixed-methods, cluster-randomized trial aimed at evaluat…			GLOBAL HEALTH ACTION	9			rayyan-1162010864	10.3402/gha.v9.31543		#64407		Exclusion reason: Does not operationalise pleasure;
Health Care Provider Utilization and Cost of an mHealth Intervention in Vulnerable People Living With HIV in Vancouver, Canada: Prospective Study	Campbell, AR; Kinvig, K; Côté, HCF; Lester, RT; Qiu, AQ; Maan, EJ; Alimenti, A; Pick, N; Murray, MCM	Background: Improving adherence to combined antiretroviral therapy (cART) can be challenging, especially among vulnerable populations living with HIV. Even where cART is available free of charge, social determinants of health act as barriers to optimal adherence rates. Patient-centered approaches exploiting mobile phone communications (mHealth) have been shown to improve adherence to cART and pro…			JMIR MHEALTH AND UHEALTH	6	7		rayyan-1162010886	10.2196/mhealth.9493		#64409		Exclusion reason: Does not operationalise pleasure;
Acceptability of the LetSync App Wireframes for an mHealth Intervention to Improve HIV Care Engagement and Treatment Among Black Partnered Sexual Minority Men: Findings from In-Depth Qualitative Interviews	Becker, N; Kim, HC; Bright, DJ; Iii, RW; Anguera, JA; Arnold, EA; Saberi, P; Neilands, TB; Pollack, LM; Tan, JY	Background: HIV disparities continue to be a significant challenge affecting Black sexual minority men in the United States. Inadequate engagement and retention of patients in HIV care has been associated with poor health outcomes. Interventions to improve sustained commitment to HIV care are needed. Mobile health interventions can help facilitate access to and use of HIV health services, particu…			JMIR FORMATIVE RESEARCH	7			rayyan-1162010951	10.2196/43676		#64419		Exclusion reason: Does not operationalise pleasure;
Epic Allies, a Gamified Mobile Phone App to Improve Engagement in Care, Antiretroviral Uptake, and Adherence Among Young Men Who Have Sex With Men and Young Transgender Women Who Have Sex With Men: Protocol for a Randomized Controlled Trial	LeGrand, S; Muessig, KE; Platt, A; Soni, K; Egger, JR; Nwoko, N; McNulty, T; Hightow-Weidman, LB	Background: In the United States, young men who have sex with men (YMSM) and transgender women who have sex with men (YTWSM) bear a disproportionate burden of prevalent and incident HIV infections. Once diagnosed, many YMSM and YTWSM struggle to engage in HIV care, adhere to antiretroviral therapy (ART), and achieve viral suppression. Computer-based interventions, including those focused on behav…			JMIR RESEARCH PROTOCOLS	7	4		rayyan-1162010955	10.2196/resprot.8811		#64420		Exclusion reason: Does not operationalise pleasure;
Qualitative findings from <i>Girlsplained</i>: a social media application of the Sabido methodology for sexual health and HIV prevention in the United Kingdom	Cope, A; Rajendram, P; Rafael, S; Matsiko, J; Aribou, ZM; Barker, K; Senter, K; Riley, AH	The health communication strategy known as entertainment-education can be traced in large part to Miguel Sabido and the methodology he developed using telenovelas in Latin America in the 1960s and 1970s. Entertainment-education has evolved from a long-running narrative approach using traditional media to the addition of new media and transmedia formats. In recent years, entertainment-education pr…			JOURNAL OF VISUAL COMMUNICATION IN MEDICINE	45	2	1-9	rayyan-1162011032	10.1080/17453054.2021.2010520		#64427		Exclusion reason: Does not operationalise pleasure;
"Friendly reminder: hi! It is that time again (sic)": understanding PMTCT care text message design preferences amongst pre- and post-partum women and their male partners	Mabachi, NM; Brown, M; Wexler, C; Goggin, K; Maloba, M; Olungae, D; Gautney, B; Finocchario-Kessler, S	Background: Prevention of mother-to-child HIV transmission (PMTCT) services in Kenya can be strengthened through the delivery of relevant and culturally appropriate SMS messages.Methods: This study reports on the results of focus groups conducted with pre and postnatal women living with HIV (5 groups, n = 40) and their male partners (3 groups, n = 33) to elicit feedback and develop messages to su…			BMC PUBLIC HEALTH	21	1		rayyan-1162011035	10.1186/s12889-021-11444-x		#64428		Exclusion reason: Does not operationalise pleasure;
Predictors of mHealth use in promoting adherence to pre-exposure prophylaxis among female sex workers: an evaluation of the <i>Jichunge</i> intervention in Dar es Salaam, Tanzania	Mbotwa, C; Kazaura, M; Moen, K; Leshabari, M; Metta, E; Leyna, G; Mmbaga, EJ	Background: There is evidence that pre-exposure prophylaxis (PrEP) is effective in preventing HIV transmission, and PrEP is recommended by the World Health organization (WHO) for use by individuals at high risk of HIV infection. However, low adherence has been reported to hamper its effectiveness. Some evidence indicates that mHealth interventions may be a promising way of promoting PrEP adherenc…			BMC HEALTH SERVICES RESEARCH	22	1		rayyan-1162011065	10.1186/s12913-022-08245-2		#64431		Exclusion reason: Does not operationalise pleasure;
HIV/AIDS communication through televised pub announcement in the Tamil language	Revathy, VR; Aram, IA	In HIV/AIDS communication, gender defines how programmes respond to the needs of both men and women. Supportive environments should be created to have enough means of protection against the disease, besides care, when infected. The research methods adopted for this study is discourse analysis of 'Pulli Raja', televised public service announcement (PSA) on HIV/AIDS. The study has taken a televised…			JOURNAL OF PRINT AND MEDIA TECHNOLOGY RESEARCH	7	2	79-84	rayyan-1162011071	10.14622/JPMTR-1715		#64432		Exclusion reason: Does not operationalise pleasure;
Entertainment-education and HIV-AIDS prevention. Moderating and mediating processes	Camelo-Guarín, A; Igartua, JJ; Vega-Casanova, J; Palacio-Sañudo, JE	This article is part of an entertainment-education research (EE) from the perspective of narrative persuasion. It presents the results of experimental research aimed at contributing to the improvement of the design of EE strategies to promote HIV testing in men who have sex with men (MSM). Specifically, we assessed the effect of the entertainment-education message (written vs. audiovisual) and th…			CUADERNOS INFO		51	268-287	rayyan-1162011072	10.7764/cdi.51.29287		#64433		Exclusion reason: Does not operationalise pleasure;
Preliminary Impact of the <i>weCare</i> Social Media Intervention to Support Health for Young Men Who Have Sex with Men and Transgender Women with HIV	Tanner, AE; Song, EY; Mann-Jackson, L; Alonzo, J; Schafer, K; Ware, S; Garcia, JM; Hall, EA; Bell, JC; Van Dam, CN; Rhodes, SD	Young racial/ethnic minority men who have sex with men (MSM) and transgender women with HIV often have poor health outcomes. They also utilize a wide array of social media. Accordingly, we developed and implemented weCare, a social media intervention utilizing Facebook, texting, and GPS-based mobile social and sexual networking applications to improve HIV-related care engagement and health outcom…			AIDS PATIENT CARE AND STDS	32	11	450-458	rayyan-1162011092	10.1089/apc.2018.0060		#64435		Exclusion reason: Does not operationalise pleasure;
Accounting for youth audiences' resistances to HIV and AIDS messages in the television drama <i>Tsha Tsha</i> in South Africa	Makwambeni, B; Salawu, A	Theoretical debates and literature on E-E efforts in Africa have largely focussed on understanding how and why interventions on HIV and AIDS are effective in influencing behaviour change among target communities. Very few studies have sought to investigate and understand why a substantial number of targeted audiences resist the preferred readings that are encoded into E-E interventions on HIV and…			SAHARA J-JOURNAL OF SOCIAL ASPECTS OF HIV-AIDS	15	1	20-30	rayyan-1162011105	10.1080/17290376.2018.1444506		#64438		Exclusion reason: Does not operationalise pleasure;
Edutainment and HIV/AIDS in Botswana: A Content Analytical Discourse on 'Morwalela' Drama Series	Oduaran, C; Nelson, O	The Joint United Program on HIV/AIDS (UNAIDS Data 2017) facts states that 360, 000 people out of a population of over two million people in Botswana are affected with HIV/AIDS (including women and children), with 3,900 deaths related to AIDS alone. Despite the fact that antiretroviral medications are being distributed freely to all the people living with HIV/AIDS in Botswana, the country is still…			ONLINE JOURNAL OF COMMUNICATION AND MEDIA TECHNOLOGIES	9	1		rayyan-1162011120	10.29333/ojcmt/3987		#64441		Exclusion reason: Does not operationalise pleasure;
Construction and validation of podcast for teen sexual and reproductive health education	Leite, PL; Torres, FAF; Pereira, LM; Bezerra, AD; Machado, LDS; da Silva, MRF	Objective: to construe and validate a podcast for teen sexual and reproductive health education. Method: a methodological study was conducted based on Freire's perspective. The podcast was construed based on the Knowledge about Sexuality Questionnaire applied to 60 adolescents and an integrative literature review. Eleven experts conducted the validation process. Internal consistency was evaluated…			REVISTA LATINO-AMERICANA DE ENFERMAGEM	30			rayyan-1162011205	10.1590/1518-8345.6263.3705		#64447		Exclusion reason: Does not operationalise pleasure;
Overcome the <i>Fear </i>(<i>Vencer el Miedo</i>): using entertainment education to impact adolescent sexual and reproductive health and parent-child communication in Mexico	Montoya, JA; Plant, A; Neffa-Creech, D; Orvañanos, C; Barker, K	Background: Adolescents in Mexico experience high pregnancy and birth rates. A collaboration with Grupo Televisa led to the development of an entertainment-education telenovela intervention, Overcome the Fear (OTF), which aired in 2020 to a national audience and addressed adolescent sexual and reproductive health (SRH) topics. This study details the development and evaluation of OTF's impact on a…			BMC PUBLIC HEALTH	22	1		rayyan-1162011305	10.1186/s12889-022-14853-8		#64453		Exclusion reason: Does not operationalise pleasure;
Effects of the <i>Gama Cuulu</i> Radio Serial Drama on HIV-Related Behavior Change in Zambia	Kraft, JM; Hill, Z; Membe, I; Zhang, YJ; Meassick, EO; Monsour, M; Maumbi, M; Ndubani, P; Manengu, JM; Mwinga, A	The Gama Cuulu radio serial drama is written and produced in Zambia's Southern Province. It promotes behavior change and service use to prevent HIV transmission. The authors evaluated the effects of Gama Cuulu on intermediate outcomes (e.g., perceived norms), as well as number of sexual partners, condom use, and HIV testing in the past year among adults between 18 and 49 years of age. The authors…			JOURNAL OF HEALTH COMMUNICATION	17	8	929-945	rayyan-1162011329	10.1080/10810730.2011.650834		#64455		Exclusion reason: Does not operationalise pleasure;
<i>It's Never Just HIV</i>: Exposure to an HIV Prevention Media Campaign and Behavior Change Among Men Who Have Sex with Men Participating in the National HIV Behavioral Surveillance System in New York City	Reilly, KH; Neaigus, A; Shepard, CW; Cutler, BH; Sweeney, MM; Rucinski, KB; Jenness, SM; Wendel, T; Marshall, DM; Hagan, H	Purpose: The aim of this study was to assess the exposure to and impact of the It's Never Just HIV mass media campaign aimed at HIV negative men who have sex with men (MSM) in New York City. Methods: Questions about the campaign were included in the local questionnaire of the Centers for Disease Control and Prevention (CDC)-sponsored National HIV Behavioral Surveillance (NHBS) study of MSM in NYC…			LGBT HEALTH	3	4	314-318	rayyan-1162011346	10.1089/lgbt.2015.0016		#64456		Exclusion reason: Does not operationalise pleasure;
'I will not share my partner': The care of the self' in an HIV prevention campaign	Segopolo, IM; Tomaselli, KG	This article presents a textual examination and reception analysis of a HIV/AIDS poster used by the University of KwaZulu-Natal students during 2006-09. It examines how discourses construct self-responsibility for sexual health among female students. Discourse analysis, language and visual strategies are applied to reveal gender stereotypes. The article argues that an alternative discourse of fem…			JOURNAL OF AFRICAN MEDIA STUDIES	9	1	91-111	rayyan-1162011437	10.1386/jams.9.1.91_1		#64460		Exclusion reason: Does not operationalise pleasure;
A mixed-methods, exploratory, quasi-experimental evaluation of a radio drama intervention to prevent age-disparate transactional sex in Tanzania	Pichon, M; Carter, DJ; Howard-Merrill, L; Sono, R; Gimunta, V; Rutenge, O; Thiaw, Y; Stoebenau, K; Perrin, N; Buller, AM	IntroductionAge-disparate transactional sex (ADTS) is associated with HIV, unintended pregnancy, school dropout and violence, yet few interventions have successfully prevented it, and none have set ADTS prevention as their primary outcome. This exploratory evaluation aimed to assess indications of change after exposure to the Learning Initiative on Norms, Exploitation and Abuse (LINEA) interventi…			FRONTIERS IN REPRODUCTIVE HEALTH	4			rayyan-1162011480	10.3389/frph.2022.1000853		#64462		Exclusion reason: Does not operationalise pleasure;
Development, Implementation, and Scale Up of the National <i>Furaha Yangu</i> Campaign to Promote HIV Test and Treat Services Uptake Among Men in Tanzania	Conserve, DF; Msofe, J; Issango, J; Tureski, K; McCarthy, P; Rwezahura, P; Maboko, L; Lwakatare, M; Ndugulile, F; Kamwela, J; Sims, W; Ahonkhai, AA; Whembolua, GL	Evidence has demonstrated that immediate HIV treatment initiation upon a positive HIV test, referred to as Test and Treat, can help people living with HIV live longer, healthier lives and prevent HIV transmission. Although Tanzania adopted the evidence-based Test and Treat strategy since 2016, men were not being adequately reached for HIV services. A national campaign was launched to promote the …			AMERICAN JOURNAL OF MENS HEALTH	16	2		rayyan-1162011558	10.1177/15579883221087838		#64464		Exclusion reason: Does not operationalise pleasure;
<i>Testing Makes Us Stronger</i>™: Evaluating the correlation between exposure and intermediate outcomes targeted by the campaign's messages	Badal, HJ; Boudewyns, V; Uhrig, JD; August, EM; Ruddle, P; Stryker, JE	O bjectives: To examine whether self-reported exposure to Testing Makes Us Stronger (TM) (TMUS), an HIV testing health communication campaign for black gay, bisexual, and other men who have sex with men (BMSM), was associated with key intermediate outcomes targeted by the campaign's messages.Methods: Data from sexually active, HIV-negative or unknown status BMSM aged 18-44 (N = 590) were collecte…			PATIENT EDUCATION AND COUNSELING	102	1	53-60	rayyan-1162011823	10.1016/j.pec.2018.08.037		#64472		Exclusion reason: Does not operationalise pleasure;
"What If I Aint Ate in 2 Days, Why the Hell Would I Want You to Poke Into My Arm": A Critical Cultural Analysis of Testing Makes Us Stronger	Hawkins, DS	Despite medical advancements, Black gay, bisexual, and other men who have sex with men (BMSM) are the group most disproportionately impacted by HIV in the United States. Recent figures estimate one in two Black MSM will be diagnosed with HIV in their lifetime. From 2011 to 2015, the Center for Disease Control ran Testing Makes Us Stronger, a health communication campaign designed to increase rate…			FRONTIERS IN COMMUNICATION	5			rayyan-1162011842	10.3389/fcomm.2020.00026		#64474		Exclusion reason: Does not operationalise pleasure;
"Testing is Healthy" <i>TimePlay</i> campaign: Evaluation of sexual health promotion gamification intervention targeting young adults	Zhang, QY; Huhn, KJ; Tan, A; Douglas, RE; Li, HGY; Murti, M; Lee, V	OBJECTIVES: The objectives of the study were to 1) describe the implementation of the "Testing is Healthy" campaign in four locations in British Columbia (BC) and 2) report process evaluation indicators for the campaign.PARTICIPANTS: Young adults ages 20-29 years, the age group with the highest reported rates of chlamydia and gonorrhea in BC.SETTINGS: Movie theatres located in Langley, Burnaby, C…			CANADIAN JOURNAL OF PUBLIC HEALTH-REVUE CANADIENNE DE SANTE PUBLIQUE	108	1	E85-E90	rayyan-1162011892	10.17269/CJPH.108.5634		#64476		Exclusion reason: Does not operationalise pleasure;
Assessing the efficacy of an integrated intervention to create demand for fishermen's schistosomiasis and HIV services (FISH) in Mangochi, Malawi: Study protocol for a cluster randomized control trial	Conserve D.F.; Kayuni S.; Kumwenda M.K.; Dovel K.L.; Choko A.T.	Background Both HIV and schistosomiasis are major public health problems worldwide with 1.8 million new HIV infections, and up to 110 million untreated schistosomiasis cases globally. Although a causal link has not been established, there are strong suggestions that having schistosomiasis increases onward transmission of HIV from co-infected men to women. With both HIV and schistosomiasis treatme…			PLoS ONE	17	1	e0262237	rayyan-1175878062	https://dx.doi.org/10.1371/journal.pone.0262237		#64483		Exclusion reason: Does not operationalise pleasure;
Male circumcision uptake during the Botswana Combination Prevention Project	Marukutira T.; Ussery F.; Kadima E.; Mills L.A.; Moore J.; Block L.; Bachanas P.; Davis S.; Schissler T.; Mosha R.; Komotere O.; Diswai T.; Ntsuape C.; Lebelonyane R.; Bock N.	Introduction Voluntary medical male circumcision (VMMC) uptake has been slow in some countries, including Botswana. To inform demand creation efforts, we examined sociodemographic characteristics and referral procedures associated with VMMC uptake in the Botswana Combination Prevention Project (BCPP) and examined the effectiveness of referral of men to MC services from HIV testing venues. Design …			PLoS ONE	17	6	e0269178	rayyan-1175878065	https://dx.doi.org/10.1371/journal.pone.0269178		#64484		Exclusion reason: Does not operationalise pleasure;
Cost and cost-effectiveness of a demand creation intervention to increase uptake of voluntary medical male circumcision in Tanzania: Spending more to spend less	Torres-Rueda S.; Wambura M.; Weiss H.A.; Plotkin M.; Kripke K.; Chilongani J.; Mahler H.; Kuringe E.; Makokha M.; Hellar A.; Schutte C.; Kazaura K.J.; Simbeye D.; Mshana G.; Larke N.; Lija G.; Changalucha J.; Vassall A.; Hayes R.; Grund J.M.; Terris-Prestholt F.	Background: Although voluntary medical male circumcision (VMMC) reduces the risk of HIV acquisition, demand for services is lower among men in most at-risk age groups (ages 20-34 years). A randomized controlled trial was conducted to assess the effectiveness of locally-tailored demand creation activities (including mass media, community mobilization, and targeted service delivery) in increasing u…			Journal of Acquired Immune Deficiency Syndromes	78	3	291-299	rayyan-1175878121	https://dx.doi.org/10.1097/QAI.0000000000001682		#64486		Exclusion reason: Does not operationalise pleasure;
Discourses of masculinity, femininity and sexuality in Uganda's Stand Proud, Get Circumcised campaign	Rudrum S.; Oliffe J.L.; Benoit C.	This paper analyses discourses of masculinity, femininity and sexuality in Stand Proud, Get Circumcised, a public health campaign promoting circumcision as an HIV-prevention strategy in Uganda. The campaign includes posters highlighting the positive reactions of women to circumcised men, and is intended to support the national rollout of voluntary medical male circumcision. We offer a critical di…			Culture, health & sexuality	19	2	225-239	rayyan-1175878144	https://dx.doi.org/10.1080/13691058.2016.1214748		#64489		Exclusion reason: Does not operationalise pleasure;
Text messaging to improve patient adherence in haart: Randomized controlled trial	Lizarraga I.R.A.C.; Alvirio L.A.M.; Perez-Lu J.E.; Cavagnaro C.C.	Objectives. To assess the efficacy of a text messaging (SMS) strategy to improve appointment attendance, treatment adherence, and biological markers (viral load and CD4) in continuous patients with high activity antiretroviral therapy (HAART) who were late to their last scheduled appointment. Materials and Methods. A randomized controlled trial implemented in Via Libre, a non-governmental organiz…	2019	/	Revista Peruana de Medicina Experimental y Salud Publica	36	3	400-407	2003249521	https://dx.doi.org/10.17843/rpmesp.2019.363.4139	31800931 [https://www.ncbi.nlm.nih.gov/pubmed/?term=31800931]	#64530	Lizarraga 2019	Exclusion reason: Does not operationalise pleasure;
Perception of HIV infection prevention messages by truck drivers in Togo with respect to the <> billboard	Yaya I.; Toudeka A.S.; N'Dri K.M.; Idrissou D.; Vignikin K.; d'Alessandro E.		2015	/	Sante publique (Vandoeuvre-les-Nancy, France)	27	1	89-97	605765680		26164959 [https://www.ncbi.nlm.nih.gov/pubmed/?term=26164959]	#64564	Yaya 2015	Exclusion reason: Does not operationalise pleasure;
[truncated: 377 more rows]
